# Supplementary material for: Role of anti-Pseudogymnoascus destructans bacteria in cave ecosystems during bat hibernation in northeast China
Source: Appl Environ Microbiol. 2026 Apr 24;92(5):e02214-25. doi: 10.1128/aem.02214-25 (PMC13188866; doi:10.1128/aem.02214-25)
Supplement: Supplemental tables — Tables S1 to S14. [file aem.02214-25-s0007.xlsx]

## Sheet: Contents
Overview on supplementary tables:
Table S1 Sampling, grouping, and Pd detection status in the cave walls.
Table S2 Environmental Pd load data were obtained from two publicly available datasets from North America
Table S3 PERMANOVA analysis results of bacterial communities in different groups of cave walls.
Table S4 Similarity of potential pathogen inhibition among ASVs with a relative abundance greater than 0.01% using culture-independent method.
Table S5 Comparing with the reference database, ASVs with a relative abundance greater than 0.01% that share 100% similarity.
Table S6 P values of significant differences in potential inhibition of Pd genera between different groups.
Table S7 Alignment results of culture-dependent sequences with two databases.
Table S8 Inhibitory effect of contact and non-contact inhibition experiments on Pd growth.
Table S9 Inhibition rate of non-contact and contact inhibition experiments.
Table S10 Comparison of culture-dependent isolates with culture-independent ASVs with a similarity of 100%.
Table S11 Composition of VOCs with a relative abundance greater than 1% detected by anti-Pd bacteria.
Table S12 VOCs used to validate the inhibitory effect on Pd.
Table S13 VOCs detected in this study with documented inhibitory activity against Pd in previous studies.
Table S14 Bacterial genera reported in previous studies to exhibit antifungal activity against fungal pathogens.

## Sheet: Supplementary Table S1
Table S1 Sampling, grouping, and Pd detection status in the cave walls.
Sample	Ct value	Pd DNA (ng)	Pd detection status	Sampling time	Sampling area	Sampling area ID	Height (cm)	Distance from the entrance (cm)
NewDec1	39.98	4.41e-06	positive	Dec	Dark zone	far1	140	223.97
NewDec3	41.15	1.98e-06	negative	Dec	Dark zone	far3	181	213.96
NewDec5	39.31	6.99e-06	positive	Dec	Dark zone	far5	203	205.81
NewDec6	0	0	negative	Dec	Dark zone	far6	199	201.52
NewDec7	43.24	4.68e-07	negative	Dec	Dark zone	far7	189	181.52
NewDec8	0	0	negative	Dec	Dark zone	far8	219	178.22
NewDec9	0	0	negative	Dec	Dark zone	far9	210	176.44
NewDec10	0	0	negative	Dec	Dark zone	far10	184	174.94
NewDec11	0	0	negative	Dec	Dark zone	far11	241	171.25
NewDec12	0	0	negative	Dec	Dark zone	far12	77	165.15
NewDec13	36.73	4.12e-05	positive	Dec	Dark zone	far13	186	155.89
NewDec14	39.76	5.13e-06	positive	Dec	Dark zone	far14	178	153.83
NewDec15	0	0	negative	Dec	Dark zone	far15	175	146.21
NewDec16	0	0	negative	Dec	Twilight zone	far16	192	139.85
NewDec17	38.99	8.71e-06	positive	Dec	Twilight zone	far17	174	79.85
NewDec18	40.42	3.26e-06	negative	Dec	Twilight zone	far18	68	74.24
NewDec19	0	0	negative	Dec	Twilight zone	far19	223	42.22
NewFeb1	42.92	5.84e-07	negative	Feb	Dark zone	far1	140	223.97
NewFeb3	0	0	negative	Feb	Dark zone	far3	181	213.96
NewFeb5	0	0	negative	Feb	Dark zone	far5	203	205.81
NewFeb6	0	0	negative	Feb	Dark zone	far6	199	201.52
NewFeb7	0	0	negative	Feb	Dark zone	far7	189	181.52
NewFeb8	0	0	negative	Feb	Dark zone	far8	219	178.22
NewFeb9	0	0	negative	Feb	Dark zone	far9	210	176.44
NewFeb10	0	0	negative	Feb	Dark zone	far10	184	174.94
NewFeb11	0	0	negative	Feb	Dark zone	far11	241	171.25
NewFeb12	0	0	negative	Feb	Dark zone	far12	77	165.15
NewFeb13	38.33	1.37e-05	positive	Feb	Dark zone	far13	186	155.89
NewFeb14	44.26	2.32e-07	negative	Feb	Dark zone	far14	178	153.83
NewFeb15	0	0	negative	Feb	Dark zone	far15	175	146.21
NewFeb16	0	0	negative	Feb	Twilight zone	far16	192	139.85
NewFeb17	0	0	negative	Feb	Twilight zone	far17	174	79.85
NewFeb18	0	0	negative	Feb	Twilight zone	far18	68	74.24
NewFeb19	0	0	negative	Feb	Twilight zone	far19	223	42.22
NewMar1	0	0	negative	Mar	Dark zone	far1	140	223.97
NewMar3	0	0	negative	Mar	Dark zone	far3	181	213.96
NewMar5	0	0	negative	Mar	Dark zone	far5	203	205.81
NewMar6	0	0	negative	Mar	Dark zone	far6	199	201.52
NewMar7	40.35	3.42e-06	negative	Mar	Dark zone	far7	189	181.52
NewMar8	0	0	negative	Mar	Dark zone	far8	219	178.22
NewMar9	0	0	negative	Mar	Dark zone	far9	210	176.44
NewMar10	0	0	negative	Mar	Dark zone	far10	184	174.94
NewMar11	0	0	negative	Mar	Dark zone	far11	241	171.25
NewMar12	0	0	negative	Mar	Dark zone	far12	77	165.15
NewMar13	39.65	5.53e-06	positive	Mar	Dark zone	far13	186	155.89
NewMar14	0	0	negative	Mar	Dark zone	far14	178	153.83
NewMar15	0	0	negative	Mar	Dark zone	far15	175	146.21
NewMar16	0	0	negative	Mar	Twilight zone	far16	192	139.85
NewMar17	0	0	negative	Mar	Twilight zone	far17	174	79.85
NewMar18	0	0	negative	Mar	Twilight zone	far18	68	74.24
NewMar19	0	0	negative	Mar	Twilight zone	far19	223	42.22

## Sheet: Supplementary Table S2
Table S2 Environmental Pd load data were obtained from two publicly available datasets from North America
logct	site	swab_type	pd_ng
-4.25026	N ADT	Cave wall	5.62e-05
-4.82391	N ADT	Cave wall	1.5e-05
-5.05998	N ADT	Cave wall	8.71e-06
-2.80237	N ADT	Cave wall	0.00157626
-4.21042	N ADT	Cave wall	6.16e-05
-5.22475	N ADT	Cave wall	5.96e-06
-3.95613	N ADT	Cave wall	0.000110628
-5.34872	N ADT	Cave wall	4.48e-06
-3.42182	S C	Cave wall	0.000378602
-5.34199	S C	Cave wall	4.55e-06
-5.18575	S C	Cave wall	6.52e-06
-3.99052	S C	Cave wall	0.000102207
-2.69441	S C	Cave wall	0.0020211
-5.30103	S C	Cave wall	5e-06
-2.67561	S C	Cave wall	0.00211052
-4.47108	S C	Cave wall	3.38e-05
-2.36359	S C	Cave wall	0.00432922
-3.69722	S C	Cave wall	0.000200807
-4.33536	S C	Cave wall	4.62e-05
-3.87471	S C	Cave wall	0.00013344
-4.69037	S C	Cave wall	2.04e-05
-4.87615	S C	Cave wall	1.33e-05
-3.59114	S C	Cave wall	0.000256367
-3.84496	S C	Cave wall	0.000142901
-4.82391	S C	Cave wall	1.5e-05
-4.1986	S C	Cave wall	6.33e-05
-4.46344	S C	Cave wall	3.44e-05
-3.24733	S C	Cave wall	0.000565811
-3.5091	S C	Cave wall	0.000309674
-5.29843	S C	Cave wall	5.03e-06
-3.71291	S C	Cave wall	0.000193684
-5.39362	S C	Cave wall	4.04e-06
-4.5157	S C	Cave wall	3.05e-05
-4.13847	S C	Cave wall	7.27e-05
-3.81251	S C	Cave wall	0.000153989
-3.88159	S C	Cave wall	0.000131343
-5.31158	S C	Cave wall	4.88e-06
-5.53462	S C	Cave wall	2.92e-06
-4.43063	S C	Cave wall	3.71e-05
-5.27654	S C	Cave wall	5.29e-06
-3.27605	S C	Cave wall	0.000529605
-3.10271	S C	Cave wall	0.000789384
-2.7254	S C	Cave wall	0.00188193
-4.09637	S C	Cave wall	8.01e-05
-4.72125	N ADT	Cave wall	1.9e-05
-5.52433	N ADT	Cave wall	2.99e-06
-4.47496	N ADT	Cave wall	3.35e-05
-4.56703	N ADT	Cave wall	2.71e-05
-3.72109	N ADT	Cave wall	0.000190069
-4.74715	N ADT	Cave wall	1.79e-05
-4.12321	N ADT	Cave wall	7.53e-05
-3.9511	N ADT	Cave wall	0.000111919
-4.02872	N ADT	Cave wall	9.36e-05
-4.6968	N ADT	Cave wall	2.01e-05
-4.80967	N ADT	Cave wall	1.55e-05
-4.82681	N ADT	Cave wall	1.49e-05
-4.46344	N ADT	Cave wall	3.44e-05
-4.00966	N ADT	Cave wall	9.78e-05
-4.32422	N ADT	Cave wall	4.74e-05
-4.40782	N ADT	Cave wall	3.91e-05
-4.17587	N ADT	Cave wall	6.67e-05
-2.86447	N ADT	Cave wall	0.00136626
-5.18575	N ADT	Cave wall	6.52e-06
-3.29694	N ADT	Cave wall	0.000504733
-3.92074	N ADT	Cave wall	0.000120021
-3.74692	N ADT	Cave wall	0.000179094
-3.93075	N ADT	Cave wall	0.000117286
-4.10127	N ADT	Cave wall	7.92e-05
-3.74603	N ADT	Cave wall	0.000179463
-5.18709	N ADT	Cave wall	6.5e-06
-4.06399	N ADT	Cave wall	8.63e-05
-4.51004	N ADT	Cave wall	3.09e-05
-4.66959	N ADT	Cave wall	2.14e-05
-4.36552	N ADT	Cave wall	4.31e-05
-3.35869	N ADT	Cave wall	0.000437839
-3.55383	N ADT	Cave wall	0.000279366
-4.19518	N ADT	Cave wall	6.38e-05
-5.17718	N ADT	Cave wall	6.65e-06
-4.88941	N ADT	Cave wall	1.29e-05
-3.56475	N ADT	Cave wall	0.000272429
-3.86911	N ADT	Cave wall	0.000135174
-4.73993	N ADT	Cave wall	1.82e-05
-3.644	N ADT	Cave wall	0.000226986
-3.97676	N ADT	Cave wall	0.000105496
-4.04672	N ADT	Cave wall	8.98e-05
-3.73302	S C	Cave wall	0.000184919
-3.74736	S C	Cave wall	0.000178911
-4.88606	S C	Cave wall	1.3e-05
-5.04818	S C	Cave wall	8.95e-06
-4.27084	S C	Cave wall	5.36e-05
-4.04383	S C	Cave wall	9.04e-05
-5.2321	S C	Cave wall	5.86e-06
-4.14146	S C	Cave wall	7.22e-05
-4.85699	S C	Cave wall	1.39e-05
-4.86646	S C	Cave wall	1.36e-05
-4.36754	S C	Cave wall	4.29e-05
-4.04383	S C	Cave wall	9.04e-05
-4.73049	S C	Cave wall	1.86e-05
-4.28567	S C	Cave wall	5.18e-05
-4.13194	S C	Cave wall	7.38e-05
-3.98339	S C	Cave wall	0.000103899
-4.61798	S C	Cave wall	2.41e-05
-4.25885	S C	Cave wall	5.51e-05
-5.22548	S C	Cave wall	5.95e-06
-3.88663	S C	Cave wall	0.000129827
-4.46471	S C	Cave wall	3.43e-05
-4.31426	S C	Cave wall	4.85e-05
-5.30715	S C	Cave wall	4.93e-06
-3.86345	S C	Cave wall	0.000136947
-3.97247	S C	Cave wall	0.000106544
-2.76466	S C	Cave wall	0.00171925
-5.19246	S C	Cave wall	6.42e-06
-4.86967	S C	Cave wall	1.35e-05
-2.52603	S C	Cave wall	0.00297833
-4.51856	S C	Cave wall	3.03e-05
-4.27327	S C	Cave wall	5.33e-05
-4.39254	S C	Cave wall	4.05e-05
-4.65758	S C	Cave wall	2.2e-05
-4.38828	S C	Cave wall	4.09e-05
-3.22993	S C	Cave wall	0.000588935
-4.56543	S C	Cave wall	2.72e-05
-4.42829	S C	Cave wall	3.73e-05
-5.02136	S C	Cave wall	9.52e-06
-3.71176	S C	Cave wall	0.000194196
-3.97002	S C	Cave wall	0.000107147
-4.05208	S C	Cave wall	8.87e-05
-4.47108	S C	Cave wall	3.38e-05
-3.08142	S C	Cave wall	0.000829041
-3.75701	S C	Cave wall	0.000174982
-2.91749	S C	Cave wall	0.00120923
-3.78837	S C	Cave wall	0.000162792
-3.03721	N ADT	Cave wall	0.000917898
-2.83544	N ADT	Cave wall	0.0014607
-4.01637	N ADT	Cave wall	9.63e-05
-4.99568	N ADT	Cave wall	1.01e-05
-4.00877	N ADT	Cave wall	9.8e-05
-4.54975	N ADT	Cave wall	2.82e-05
-3.13796	N ADT	Cave wall	0.000727855
-5.56067	N ADT	Cave wall	2.75e-06
-4.011	N ADT	Cave wall	9.75e-05
-2.93492	N ADT	Cave wall	0.00116166
-3.5829	N ADT	Cave wall	0.000261274
-2.92864	N ADT	Cave wall	0.0011786
-2.76259	N ADT	Cave wall	0.00172745
-2.72443	N ADT	Cave wall	0.00188611
-3.75697	N ADT	Cave wall	0.000174996
-4.0716	N ADT	Cave wall	8.48e-05
-3.93301	N ADT	Cave wall	0.000116678
-4.09259	N ADT	Cave wall	8.08e-05
-5.63639	N ADT	Cave wall	2.31e-06
-4.56067	N ADT	Cave wall	2.75e-05
-4.35754	N ADT	Cave wall	4.39e-05
-5.17393	N ADT	Cave wall	6.7e-06
-4.57187	N ADT	Cave wall	2.68e-05
-4.85078	N ADT	Cave wall	1.41e-05
-4.60206	N ADT	Cave wall	2.5e-05
-5.02457	N ADT	Cave wall	9.45e-06
-4.66154	N ADT	Cave wall	2.18e-05
-3.98395	N ADT	Cave wall	0.000103765
-4.39362	N ADT	Cave wall	4.04e-05
-3.74434	N ADT	Cave wall	0.000180159
-4.61083	N ADT	Cave wall	2.45e-05
-4.32698	N ADT	Cave wall	4.71e-05
-3.77525	N ADT	Cave wall	0.000167782
-2.82316	N ADT	Cave wall	0.00150259
-3.85758	N ADT	Cave wall	0.000138811
-3.05281	N ADT	Cave wall	0.000885494
-2.33798	N ADT	Cave wall	0.00459224
-3.45924	N ADT	Cave wall	0.000347341
-3.27624	N ADT	Cave wall	0.000529371
-4.01278	N ADT	Cave wall	9.71e-05
-3.81685	N ADT	Cave wall	0.000152459
-4.42136	S C	Cave wall	3.79e-05
-4.69465	S C	Cave wall	2.02e-05
-3.67083	S C	Cave wall	0.000213387
-4.11014	S C	Cave wall	7.76e-05
-4.42366	S C	Cave wall	3.77e-05
-3.19818	S C	Cave wall	0.000633607
-3.73756	S C	Cave wall	0.000182997
-4.56864	S C	Cave wall	2.7e-05
-3.99255	S C	Cave wall	0.000101731
-5.23582	S C	Cave wall	5.81e-06
-4.25885	S C	Cave wall	5.51e-05
-4.66959	S C	Cave wall	2.14e-05
-4.00393	S C	Cave wall	9.91e-05
-3.91829	S C	Cave wall	0.0001207
-3.31984	S C	Cave wall	0.000478806
-5.5784	S C	Cave wall	2.64e-06
-4.58503	S C	Cave wall	2.6e-05
-2.21821	S C	Cave wall	0.0060505
-3.90741	S C	Cave wall	0.000123764
-3.71178	S C	Cave wall	0.000194189
-3.40075	S C	Cave wall	0.000397421
-5.64207	S C	Cave wall	2.28e-06
-4.72816	S C	Cave wall	1.87e-05
-4.28735	S C	Cave wall	5.16e-05
-4.011	S C	Cave wall	9.75e-05
-3.4089	S C	Cave wall	0.000390028
-4.32975	S C	Cave wall	4.68e-05
-3.69852	S C	Cave wall	0.000200206
-4.16431	S C	Cave wall	6.85e-05
-4.0278	S C	Cave wall	9.38e-05
-5.14569	S C	Cave wall	7.15e-06
-3.7997	S C	Cave wall	0.000158599
-4.12378	S C	Cave wall	7.52e-05
-5.01323	S C	Cave wall	9.7e-06
-5.51004	S C	Cave wall	3.09e-06
-4.11126	S C	Cave wall	7.74e-05
-5.18376	S C	Cave wall	6.55e-06
-4.1296	S C	Cave wall	7.42e-05
-4.25337	S C	Cave wall	5.58e-05
-4.20621	S C	Cave wall	6.22e-05
-4.14569	S C	Cave wall	7.15e-05
-3.68647	S C	Cave wall	0.000205838
-4.97469	S C	Cave wall	1.06e-05
-4.04624	S C	Cave wall	8.99e-05
-3.80493	S C	Cave wall	0.0001567
-4.13194	S C	Cave wall	7.38e-05
-3.89653	S C	Cave wall	0.000126901
-5.42481	S C	Cave wall	3.76e-06
-3.41272	S C	Cave wall	0.000386616
-3.07289	S C	Cave wall	0.000845484
-3.21581	S C	Cave wall	0.000608401
-3.63076	S C	Cave wall	0.000234013
-4.34872	S C	Cave wall	4.48e-05
-5.27165	S C	Cave wall	5.35e-06
-3.57899	N ADT	Cave wall	0.00026364
-5.34872	N ADT	Cave wall	4.48e-06
-4.52724	N ADT	Cave wall	2.97e-05
-5.18709	N ADT	Cave wall	6.5e-06
-3.50332	N ADT	Cave wall	0.00031382
-5.11577	N ADT	Cave wall	7.66e-06
-7.75203	N ADT	Cave wall	1.77e-08
-5.35458	N ADT	Cave wall	4.42e-06
-3.54272	N ADT	Cave wall	0.0002866
-3.06646	N ADT	Cave wall	0.000858102
-3.92834	N ADT	Cave wall	0.00011794
-2.95206	N ADT	Cave wall	0.0011167
-3.59683	N ADT	Cave wall	0.000253028
-4.39041	N ADT	Cave wall	4.07e-05
-4.53611	N ADT	Cave wall	2.91e-05
-4.36452	N ADT	Cave wall	4.32e-05
-4.6925	N ADT	Cave wall	2.03e-05
-4.5817	N ADT	Cave wall	2.62e-05
-3.7812	N ADT	Cave wall	0.0001655
-5.04001	N ADT	Cave wall	9.12e-06
-3.83373	N ADT	Cave wall	0.000146647
-4.12843	N ADT	Cave wall	7.44e-05
-5.63451	N ADT	Cave wall	2.32e-06
-4.04191	N ADT	Cave wall	9.08e-05
-3.1981	N ADT	Cave wall	0.000633729
-4.57187	N ADT	Cave wall	2.68e-05
-2.88772	N ADT	Cave wall	0.00129502
-3.39913	N ADT	Cave wall	0.000398901
-4.53462	N ADT	Cave wall	2.92e-05
-4.3019	N ADT	Cave wall	4.99e-05
-3.28134	N ADT	Cave wall	0.000523194
-5.32975	N ADT	Cave wall	4.68e-06
-3.46299	N ADT	Cave wall	0.00034436
-4.4828	N ADT	Cave wall	3.29e-05
-4.86328	N ADT	Cave wall	1.37e-05
-3.10419	N ADT	Cave wall	0.000786693
-4.49894	N ADT	Cave wall	3.17e-05
-4.82102	N ADT	Cave wall	1.51e-05
-3.35875	S C	Cave wall	0.000437776
-5.284	S C	Cave wall	5.2e-06
-3.6462	S C	Cave wall	0.000225839
-5.63451	S C	Cave wall	2.32e-06
-5.35067	S C	Cave wall	4.46e-06
-4.75696	S C	Cave wall	1.75e-05
-3.78961	S C	Cave wall	0.000162326
-4.93181	S C	Cave wall	1.17e-05
-4.24795	S C	Cave wall	5.65e-05
-4.14935	S C	Cave wall	7.09e-05
-5.44733	S C	Cave wall	3.57e-06
-3.17885	S C	Cave wall	0.000662451
-3.99277	S C	Cave wall	0.000101679
-4.4034	S C	Cave wall	3.95e-05
-5.05552	S C	Cave wall	8.8e-06
-3.94515	S C	Cave wall	0.000113462
-4.54212	S C	Cave wall	2.87e-05
-5.24033	S C	Cave wall	5.75e-06
-3.41918	S C	Cave wall	0.000380905
-3.49633	S C	Cave wall	0.000318915
-5.11126	S C	Cave wall	7.74e-06
-3.49947	S C	Cave wall	0.000316617
-3.89072	N ADT	Cave wall	0.000128613
-3.82574	N ADT	Cave wall	0.000149369
-3.49605	N ADT	Cave wall	0.000319116
-4.58838	N ADT	Cave wall	2.58e-05
-3.80971	N ADT	Cave wall	0.000154985
-5.11862	N ADT	Cave wall	7.61e-06
-5.20761	N ADT	Cave wall	6.2e-06
-5.23958	N ADT	Cave wall	5.76e-06
-5.23882	N ADT	Cave wall	5.77e-06
-4.21467	N ADT	Cave wall	6.1e-05
-5.11691	N ADT	Cave wall	7.64e-06
-3.77251	N ADT	Cave wall	0.000168844
-5.45842	N ADT	Cave wall	3.48e-06
-5.31336	N ADT	Cave wall	4.86e-06
-4.2161	N ADT	Cave wall	6.08e-05
-5.26201	N ADT	Cave wall	5.47e-06
-5.62893	N ADT	Cave wall	2.35e-06
-4.73049	N ADT	Cave wall	1.86e-05
-3.99609	N ADT	Cave wall	0.000100904
-3.77947	N ADT	Cave wall	0.000166161
-5.28651	S C	Cave wall	5.17e-06
-5.37263	S C	Cave wall	4.24e-06
-5.22915	S C	Cave wall	5.9e-06
-5.22113	S C	Cave wall	6.01e-06
-4.41567	S C	Cave wall	3.84e-05
-5.09528	S C	Cave wall	8.03e-06
-5.27901	S C	Cave wall	5.26e-06
-5.6517	S C	Cave wall	2.23e-06
-4.31247	S C	Cave wall	4.87e-05
-3.84893	S C	Cave wall	0.000141603
-3.87432	S C	Cave wall	0.000133561
-4.38195	S C	Cave wall	4.15e-05
-4.6925	S C	Cave wall	2.03e-05
-3.90778	S C	Cave wall	0.000123657
-3.72123	S C	Cave wall	0.000190009
-3.56684	S C	Cave wall	0.000271119
-3.97414	S C	Cave wall	0.000106136
-5.55129	MERMN	Cave wall	2.81e-06
-4.64207	MERMN	Cave wall	2.28e-05
-2.65309	MERMN	Cave wall	0.00222283
-3.71891	MERMN	Cave wall	0.000191026
-5.43771	MERMN	Cave wall	3.65e-06
-3.83776	MERMN	Cave wall	0.000145293
-4.4168	MERMN	Cave wall	3.83e-05
-3.91845	MERMN	Cave wall	0.000120657
-5.0655	CKBAL	Cave wall	8.6e-06
-3.93234	CKBAL	Cave wall	0.000116859
-4.52288	CKBAL	Cave wall	3e-05
-5.42136	CKBAL	Cave wall	3.79e-06
-4.19111	CKBAL	Cave wall	6.44e-05
-4.67162	CKBAL	Cave wall	2.13e-05
-3.97693	MERMN	Cave wall	0.000105455
-4.79588	MERMN	Cave wall	1.6e-05
-2.15613	MERMN	Cave wall	0.00698027
-4.03858	MERMN	Cave wall	9.15e-05
-4.55129	MERMN	Cave wall	2.81e-05
-5.03621	MERMN	Cave wall	9.2e-06
-4.10568	MERMN	Cave wall	7.84e-05
-2.94305	MERMN	Cave wall	0.00114013
-3.44491	MERMN	Cave wall	0.000358998
-3.17851	MERMN	Cave wall	0.000662964
-5.55909	MERMN	Cave wall	2.76e-06
-3.96198	MERMN	Cave wall	0.000109148
-5.54975	MERMN	Cave wall	2.82e-06
-4.68613	MERMN	Cave wall	2.06e-05
-4.94692	MERMN	Cave wall	1.13e-05
-4.39469	MERMN	Cave wall	4.03e-05
-5.97469	MERMN	Cave wall	1.06e-06
-3.95935	MERMN	Cave wall	0.000109813
-4.96658	MERMN	Cave wall	1.08e-05
-4.35556	MERMN	Cave wall	4.41e-05
-5.24109	MERMN	Cave wall	5.74e-06
-5.18709	MERMN	Cave wall	6.5e-06
-3.06643	MERMN	Cave wall	0.000858154
-5.04096	MERMN	Cave wall	9.1e-06
-3.77126	MERMN	Cave wall	0.000169334
-3.68895	MERMN	Cave wall	0.000204669
-2.95643	MERMN	Cave wall	0.00110552
-2.24027	MERMN	Cave wall	0.00575087
-4.2204	MERMN	Cave wall	6.02e-05
-2.94007	MERMN	Cave wall	0.00114796
-3.04417	MERMN	Cave wall	0.000903304
-3.5974	MERMN	Cave wall	0.000252695
-5.08513	CKBAL	Cave wall	8.22e-06
-2.54369	CKBAL	Cave wall	0.00285965
-4.67985	CKBAL	Cave wall	2.09e-05
-4.53611	CKBAL	Cave wall	2.91e-05
-5.43063	CKBAL	Cave wall	3.71e-06
-1.15404	CKBAL	Cave wall	0.070139
-4.39577	CKBAL	Cave wall	4.02e-05
-2.84122	CKBAL	Cave wall	0.00144137
-4.69465	CKBAL	Cave wall	2.02e-05
-5.11351	CKBAL	Cave wall	7.7e-06
-4.21112	CKBAL	Cave wall	6.15e-05
-3.31154	CKBAL	Cave wall	0.00048804
-3.7974	CKBAL	Cave wall	0.000159442
-4.06098	CKBAL	Cave wall	8.69e-05
-3.29148	CKBAL	Cave wall	0.000511112
-3.55707	CKBAL	Cave wall	0.000277288
-3.96521	CKBAL	Cave wall	0.00010834
-4.08145	CKBAL	Cave wall	8.29e-05
-2.9587	CKBAL	Cave wall	0.00109978
-5.59517	CKBAL	Cave wall	2.54e-06
-3.64338	CKBAL	Cave wall	0.000227313
-4.01547	CKBAL	Cave wall	9.65e-05
-4.03292	CKBAL	Cave wall	9.27e-05
-3.24897	CKBAL	Cave wall	0.000563671
-4.32422	CKBAL	Cave wall	4.74e-05
-3.59562	CKBAL	Cave wall	0.000253735
-5.35754	CKBAL	Cave wall	4.39e-06
-5.0804	CKBAL	Cave wall	8.31e-06
-2.2806	CKBAL	Cave wall	0.00524088
-5.50864	CKBAL	Cave wall	3.1e-06
-4.85699	CKBAL	Cave wall	1.39e-05
-5.08513	CKBAL	Cave wall	8.22e-06
-4.59346	MERMN	Cave wall	2.55e-05
-3.96245	MERMN	Cave wall	0.00010903
-4.82681	COBE B	Cave wall	1.49e-05
-3.03305	COBE B	Cave wall	0.000926727
-2.86264	MERMN	Cave wall	0.00137202
-3.09779	MERMN	Cave wall	0.000798382
-3.44237	MERMN	Cave wall	0.000361101
-3.04949	MERMN	Cave wall	0.000892291
-5.52433	MERMN	Cave wall	2.99e-06
-4.08991	MERMN	Cave wall	8.13e-05
-3.38692	MERMN	Cave wall	0.000410282
-3.11377	MERMN	Cave wall	0.000769532
-4.54363	MERMN	Cave wall	2.86e-05
-4.85699	MERMN	Cave wall	1.39e-05
-3.17543	MERMN	Cave wall	0.000667677
-4.09691	MERMN	Cave wall	8e-05
-5.18177	MERMN	Cave wall	6.58e-06
-1.97538	MERMN	Cave wall	0.0105834
-3.43064	MERMN	Cave wall	0.000370986
-4.23508	MERMN	Cave wall	5.82e-05
-3.53293	MERMN	Cave wall	0.000293136
-4.51428	MERMN	Cave wall	3.06e-05
-3.66646	MERMN	Cave wall	0.000215544
-3.75567	MERMN	Cave wall	0.000175522
-5.06905	MERMN	Cave wall	8.53e-06
-1.85041	MERMN	Cave wall	0.0141121
-3.05427	MERMN	Cave wall	0.000882526
-4.76195	MERMN	Cave wall	1.73e-05
-4.27491	MERMN	Cave wall	5.31e-05
-3.45328	MERMN	Cave wall	0.000352145
-3.14376	MERMN	Cave wall	0.000718195
-1.87327	MERMN	Cave wall	0.0133885
-4.55909	MERMN	Cave wall	2.76e-05
-5.18243	MERMN	Cave wall	6.57e-06
-3.08636	MERMN	Cave wall	0.000819676
-2.19369	MERMN	Cave wall	0.0064019
-2.58327	MERMN	Cave wall	0.00261054
-2.60034	MERMN	Cave wall	0.00250993
-4.0846	MERMN	Cave wall	8.23e-05
-3.19642	MERMN	Cave wall	0.00063618
-4.00393	MERMN	Cave wall	9.91e-05
-3.65556	MERMN	Cave wall	0.000221025
-4.42022	MERMN	Cave wall	3.8e-05
-3.50882	MERMN	Cave wall	0.000309871
-4.32698	MERMN	Cave wall	4.71e-05
-4.24109	MERMN	Cave wall	5.74e-05
-2.22344	CKBAL	Cave wall	0.00597807
-4.4908	CKBAL	Cave wall	3.23e-05
-3.48764	CKBAL	Cave wall	0.000325359
-4.48812	CKBAL	Cave wall	3.25e-05
-2.20382	CKBAL	Cave wall	0.00625434
-3.41784	CKBAL	Cave wall	0.000382084
-2.21281	CKBAL	Cave wall	0.00612623
-2.58246	CKBAL	Cave wall	0.00261541
-3.94442	CKBAL	Cave wall	0.000113653
-3.43915	CKBAL	Cave wall	0.000363787
-1.55851	CKBAL	Cave wall	0.0276369
-4.1945	CKBAL	Cave wall	6.39e-05
-2.01132	CKBAL	Cave wall	0.00974281
-3.30124	CKBAL	Cave wall	0.000499763
-1.87356	CKBAL	Cave wall	0.0133796
-3.71062	CKBAL	Cave wall	0.000194708
-1.50871	CKBAL	Cave wall	0.0309951
-4.28651	CKBAL	Cave wall	5.17e-05
-2.2716	CKBAL	Cave wall	0.00535055
-2.1442	CKBAL	Cave wall	0.0071747
-1.84345	CKBAL	Cave wall	0.0143401
-4.92812	CKBAL	Cave wall	1.18e-05
-2.5692	CKBAL	Cave wall	0.00269648
-3.72311	CKBAL	Cave wall	0.000189186
-4.68825	CKBAL	Cave wall	2.05e-05
-4.43652	CKBAL	Cave wall	3.66e-05
-3.72221	CKBAL	Cave wall	0.000189581
-4.50446	CKBAL	Cave wall	3.13e-05
-3.01602	CKBAL	Cave wall	0.000963789
-3.50714	CKBAL	Cave wall	0.000311071
-3.18987	CKBAL	Cave wall	0.00064585
-4.67366	CKBAL	Cave wall	2.12e-05
-4.48149	MERMN	Cave wall	3.3e-05
-4.84466	MERMN	Cave wall	1.43e-05
-4.35556	MERMN	Cave wall	4.41e-05
-5.23882	MERMN	Cave wall	5.77e-06
-5.16115	MERMN	Cave wall	6.9e-06
-2.91611	MERMN	Cave wall	0.00121307
-3.70997	MERMN	Cave wall	0.000194996
-5.24413	MERMN	Cave wall	5.7e-06
-5.18709	MERMN	Cave wall	6.5e-06
-4.69897	MERMN	Cave wall	2e-05
-4.72125	MERMN	Cave wall	1.9e-05
-2.85536	MERMN	Cave wall	0.0013952
-4.60033	MERMN	Cave wall	2.51e-05
-3.18451	MERMN	Cave wall	0.000653871
-5.22915	MERMN	Cave wall	5.9e-06
-2.44138	MERMN	Cave wall	0.0036193
-3.10485	MERMN	Cave wall	0.000785513
-4.36552	MERMN	Cave wall	4.31e-05
-1.67739	MERMN	Cave wall	0.0210191
-3.38179	MERMN	Cave wall	0.000415158
-2.76912	MERMN	Cave wall	0.00170167
-2.09299	MERMN	Cave wall	0.00807246
-4.04239	MERMN	Cave wall	9.07e-05
-3.63868	MERMN	Cave wall	0.000229782
-3.87777	MERMN	Cave wall	0.000132503
-4.39362	MERMN	Cave wall	4.04e-05
-4.53165	MERMN	Cave wall	2.94e-05
-4.19928	MERMN	Cave wall	6.32e-05
-4.05799	MERMN	Cave wall	8.75e-05
-3.23542	MERMN	Cave wall	0.000581545
-5.43297	MERMN	Cave wall	3.69e-06
-3.56162	MERMN	Cave wall	0.000274396
-3.79207	MERMN	Cave wall	0.000161409
-4.64397	MERMN	Cave wall	2.27e-05
-4.36957	MERMN	Cave wall	4.27e-05
-4.8962	CKBAL	Cave wall	1.27e-05
-5.19382	CKBAL	Cave wall	6.4e-06
-4.31876	CKBAL	Cave wall	4.8e-05
-4.34679	CKBAL	Cave wall	4.5e-05
-5.02273	CKBAL	Cave wall	9.49e-06
-4.4023	CKBAL	Cave wall	3.96e-05
-5.4023	CKBAL	Cave wall	3.96e-06
-5.06651	CKBAL	Cave wall	8.58e-06
-4.21042	CKBAL	Cave wall	6.16e-05
-1.79237	CKBAL	Cave wall	0.0161299
-3.80721	CKBAL	Cave wall	0.000155881
-3.20384	CKBAL	Cave wall	0.000625406
-3.09269	CKBAL	Cave wall	0.000807816
-5.09854	CKBAL	Cave wall	7.97e-06
-3.80965	CKBAL	Cave wall	0.000155005
-4.29328	CKBAL	Cave wall	5.09e-05
-4.64397	CKBAL	Cave wall	2.27e-05
-5.0846	CKBAL	Cave wall	8.23e-06
-4.73518	CKBAL	Cave wall	1.84e-05
-2.94485	CKBAL	Cave wall	0.00113539
-4.77469	CKBAL	Cave wall	1.68e-05
-3.00912	CKBAL	Cave wall	0.000979219
-4.78781	CKBAL	Cave wall	1.63e-05
-3.03891	CKBAL	Cave wall	0.000914294
-2.81426	CKBAL	Cave wall	0.00153369
-5.36351	CKBAL	Cave wall	4.33e-06
-3.23944	MERMN	Cave wall	0.00057618
-4.39903	MERMN	Cave wall	3.99e-05
-5.12148	CKBAL	Cave wall	7.56e-06
-4.73283	CKBAL	Cave wall	1.85e-05
-5.13077	CKBAL	Cave wall	7.4e-06
-0.940871	CKBAL	Cave wall	0.114585
-3.13783	CKBAL	Cave wall	0.000728071
-1.42797	CKBAL	Cave wall	0.0373275
-3.15713	CKBAL	Cave wall	0.000696424
-3.56229	CKBAL	Cave wall	0.000273975
-1.98281	CKBAL	Cave wall	0.0104038
-2.98853	CKBAL	Cave wall	0.00102676
-5.06803	CKBAL	Cave wall	8.55e-06
-1.98408	CKBAL	Cave wall	0.0103733
-0.546663	CKBAL	Cave wall	0.284012
-2.17379	CKBAL	Cave wall	0.00670212
-2.92005	CKBAL	Cave wall	0.00120214
-0.919719	CKBAL	Cave wall	0.120304
-4.64207	CKBAL	Cave wall	2.28e-05
-4.9431	CKBAL	Cave wall	1.14e-05
-4.05453	CKBAL	Cave wall	8.82e-05
-4.81531	CKBAL	Cave wall	1.53e-05
-2.24634	CKBAL	Cave wall	0.00567094
-5.22403	CKBAL	Cave wall	5.97e-06
-2.68879	MERMN	Cave wall	0.00204742
-2.08197	MERMN	Cave wall	0.00827991
-4.098	MERMN	Cave wall	7.98e-05
-5.5157	MERMN	Cave wall	3.05e-06
-4.28233	MERMN	Cave wall	5.22e-05
-5.01412	MERMN	Cave wall	9.68e-06
-2.46079	MERMN	Cave wall	0.00346109
-4.20831	MERMN	Cave wall	6.19e-05
-4.05355	MERMN	Cave wall	8.84e-05
-4.2668	MERMN	Cave wall	5.41e-05
-5.18575	MERMN	Cave wall	6.52e-06
-2.61776	MERMN	Cave wall	0.00241121
-1.23641	MERMN	Cave wall	0.0580212
-3.53268	MERMN	Cave wall	0.000293307
-3.31607	MERMN	Cave wall	0.000482983
-4.54668	MERMN	Cave wall	2.84e-05
-2.65481	MERMN	Cave wall	0.00221408
-3.20502	MERMN	Cave wall	0.000623703
-4.35556	MERMN	Cave wall	4.41e-05
-2.03784	MERMN	Cave wall	0.00916549
-3.69937	MERMN	Cave wall	0.000199817
-3.43356	MERMN	Cave wall	0.000368505
-3.76707	MERMN	Cave wall	0.000170974
-2.63957	MERMN	Cave wall	0.00229313
-4.69897	MERMN	Cave wall	2e-05
-3.88978	MERMN	Cave wall	0.000128889
-4.2321	MERMN	Cave wall	5.86e-05
-3.06055	MERMN	Cave wall	0.000869858
-4.36251	MERMN	Cave wall	4.34e-05
-3.01602	MERMN	Cave wall	0.000963779
-3.78542	MERMN	Cave wall	0.0001639
-2.68	MERMN	Cave wall	0.00208927
-4.36051	MERMN	Cave wall	4.36e-05
-2.08909	MERMN	Cave wall	0.00814538
-4.67572	MERMN	Cave wall	2.11e-05
-3.57571	MERMN	Cave wall	0.000265635
-3.10119	MERMN	Cave wall	0.000792163
-3.82972	CKBAL	Cave wall	0.000148007
-3.80664	CKBAL	Cave wall	0.000156083
-4.95078	CKBAL	Cave wall	1.12e-05
-5.27984	CKBAL	Cave wall	5.25e-06
-4.52288	CKBAL	Cave wall	3e-05
-5.00218	CKBAL	Cave wall	9.95e-06
-3.23091	CKBAL	Cave wall	0.000587617
-5.19586	CKBAL	Cave wall	6.37e-06
-4.65561	CKBAL	Cave wall	2.21e-05
-4.08566	CKBAL	Cave wall	8.21e-05
-3.22047	CKBAL	Cave wall	0.000601905
-3.47055	CKBAL	Cave wall	0.000338418
-4.98716	CKBAL	Cave wall	1.03e-05
-4.29585	CKBAL	Cave wall	5.06e-05
-4.76195	CKBAL	Cave wall	1.73e-05
-3.39723	CKBAL	Cave wall	0.000400655
-3.53498	CKBAL	Cave wall	0.000291756
-4.46218	CKBAL	Cave wall	3.45e-05
-4.86967	MERMN	Cave wall	1.35e-05
-4.45967	MERMN	Cave wall	3.47e-05
-4.00174	MERMN	Cave wall	9.96e-05
-5.31158	MERMN	Cave wall	4.88e-06
-5.17522	MERMN	Cave wall	6.68e-06
-3.67956	MERMN	Cave wall	0.00020914
-3.85055	MERMN	Cave wall	0.000141074
-4.64207	MERMN	Cave wall	2.28e-05
-4.68613	MERMN	Cave wall	2.06e-05
-3.1618	MERMN	Cave wall	0.000688967
-5.30627	MERMN	Cave wall	4.94e-06
-5.14206	MERMN	Cave wall	7.21e-06
-4.84466	MERMN	Cave wall	1.43e-05
-2.0697	MERMN	Cave wall	0.00851719
-3.96056	MERMN	Cave wall	0.000109506
-5.29671	MERMN	Cave wall	5.05e-06
-4.70774	MERMN	Cave wall	1.96e-05
-3.3224	MERMN	Cave wall	0.000475994
-2.78498	MERMN	Cave wall	0.00164065
-4.91721	MERMN	Cave wall	1.21e-05
-5.24795	MERMN	Cave wall	5.65e-06
-4.64975	MERMN	Cave wall	2.24e-05
-4.56384	SESHE	Cave wall	2.73e-05
-4.01144	SESHE	Cave wall	9.74e-05
-4.01233	SESHE	Cave wall	9.72e-05
-4.51713	SESHE	Cave wall	3.04e-05
-4.92812	SESHE	Cave wall	1.18e-05
-4.21538	GEN	Cave wall	6.09e-05
-4.30892	GEN	Cave wall	4.91e-05
-4.30103	GEN	Cave wall	5e-05
-3.94292	NSTO P	Cave wall	0.000114047
-1.42442	MPFL	Cave wall	0.037634
-4.08197	MPFL	Cave wall	8.28e-05
-2.81442	MPFL	Cave wall	0.00153315
-2.05677	MPFL	Cave wall	0.0087746
-3.77342	MPFL	Cave wall	0.000168493
-2.40768	MPFL	Cave wall	0.00391132
-3.48018	MPFL	Cave wall	0.000330996
-4.22403	MPFL	Cave wall	5.97e-05
-2.65764	MPFL	Cave wall	0.00219969
-3.40872	MPFL	Cave wall	0.000390197
-3.25911	MPFL	Cave wall	0.000550663
-3.93791	SESHE	Cave wall	0.000115369
-3.4782	SESHE	Cave wall	0.000332503
-4.27901	SESHE	Cave wall	5.26e-05
-4.05061	SESHE	Cave wall	8.9e-05
-4.284	SESHE	Cave wall	5.2e-05
-3.70398	SESHE	Cave wall	0.000197705
-5.02182	SESHE	Cave wall	9.51e-06
-4.36754	SESHE	Cave wall	4.29e-05
-5.19791	SESHE	Cave wall	6.34e-06
-5.16877	SESHE	Cave wall	6.78e-06
-5.30539	SESHE	Cave wall	4.95e-06
-4.58336	MPFL	Cave wall	2.61e-05
-5.16749	MPFL	Cave wall	6.8e-06
-5.00789	MPFL	Cave wall	9.82e-06
-4.98297	MPFL	Cave wall	1.04e-05
-5.14388	MPFL	Cave wall	7.18e-06
-4.67366	MPFL	Cave wall	2.12e-05
-5.03433	MPFL	Cave wall	9.24e-06
-3.19802	NSTO P	Cave wall	0.000633846
-5.24033	NSTO P	Cave wall	5.75e-06
-4.70997	NSTO P	Cave wall	1.95e-05
-3.74353	NSTO P	Cave wall	0.000180497
-5.01954	NSTO P	Cave wall	9.56e-06
-4.97062	NSTO P	Cave wall	1.07e-05
-5.17849	NSTO P	Cave wall	6.63e-06
-4.11407	NSTO P	Cave wall	7.69e-05
-5.21538	GEN	Cave wall	6.09e-06
-4.91009	GEN	Cave wall	1.23e-05
-5.20273	GEN	Cave wall	6.27e-06
-5.16558	GEN	Cave wall	6.83e-06
-2.20062	CKBAL	Cave wall	0.00630063
-3.20539	CKBAL	Cave wall	0.000623172
-4.52143	CKBAL	Cave wall	3.01e-05
-2.60043	CKBAL	Cave wall	0.0025094
-3.88476	CKBAL	Cave wall	0.00013039
-3.81698	CKBAL	Cave wall	0.000152412
-3.17877	CKBAL	Cave wall	0.000662564
-3.48683	CKBAL	Cave wall	0.000325968
-2.51283	CKBAL	Cave wall	0.0030702
-3.10353	CKBAL	Cave wall	0.000787904
-3.11485	CKBAL	Cave wall	0.000767629
-2.01247	CKBAL	Cave wall	0.00971696
-4.16813	CKBAL	Cave wall	6.79e-05
-5.17849	CKBAL	Cave wall	6.63e-06
-3.12827	CKBAL	Cave wall	0.000744271
-5.19928	CKBAL	Cave wall	6.32e-06
-5.25571	MERMN	Cave wall	5.55e-06
-3.47345	MERMN	Cave wall	0.000336162
-3.92991	MERMN	Cave wall	0.000117513
-3.02552	MERMN	Cave wall	0.000942924
-4.2161	MERMN	Cave wall	6.08e-05
-3.55351	MERMN	Cave wall	0.000279569
-5.27572	MERMN	Cave wall	5.3e-06
-3.20488	MERMN	Cave wall	0.000623903
-4.098	MERMN	Cave wall	7.98e-05
-2.53442	MERMN	Cave wall	0.00292132
-4.22621	MERMN	Cave wall	5.94e-05
-3.36431	MERMN	Cave wall	0.000432209
-3.24533	MERMN	Cave wall	0.000568419
-3.50893	MERMN	Cave wall	0.000309789
-3.07438	MERMN	Cave wall	0.000842596
-2.7899	MERMN	Cave wall	0.00162217
-3.49768	MERMN	Cave wall	0.000317924
-2.90621	MERMN	Cave wall	0.00124106
-5.13608	MERMN	Cave wall	7.31e-06
-4.58838	MERMN	Cave wall	2.58e-05
-4.62342	MERMN	Cave wall	2.38e-05
-1.48069	MERMN	Cave wall	0.0330606
-2.35049	MERMN	Cave wall	0.00446176
-2.67726	MERMN	Cave wall	0.0021025
-4.42366	MERMN	Cave wall	3.77e-05
-4.45967	MERMN	Cave wall	3.47e-05
-3.36103	MERMN	Cave wall	0.000435485
-4.38195	MERMN	Cave wall	4.15e-05
-3.19486	MERMN	Cave wall	0.000638473
-3.80346	MERMN	Cave wall	0.000157233
-4.60906	MERMN	Cave wall	2.46e-05
-5.28483	IBEL	Cave wall	5.19e-06
-5.28819	IBEL	Cave wall	5.15e-06
-2.93369	IBEL	Cave wall	0.00116496
-5.30103	IBEL	Cave wall	5e-06
-3.3645	OWATMI	Cave wall	0.000432014
-4.25104	OWATMI	Cave wall	5.61e-05
-4.18111	OWATMI	Cave wall	6.59e-05
-3.77108	SESHE	Cave wall	0.000169401
-3.40537	SESHE	Cave wall	0.000393219
-0.887687	SESHE	Cave wall	0.129513
-3.64239	SESHE	Cave wall	0.000227832
-3.21364	SESHE	Cave wall	0.000611442
-2.18762	SESHE	Cave wall	0.00649203
-2.79907	SESHE	Cave wall	0.0015883
-3.56936	SESHE	Cave wall	0.000269549
-2.59391	SESHE	Cave wall	0.00254738
-4.1209	SESHE	Cave wall	7.57e-05
-3.29477	R CREK	Cave wall	0.000507256
-5.30452	R CREK	Cave wall	4.96e-06
-4.62525	R CREK	Cave wall	2.37e-05
-5.08619	R CREK	Cave wall	8.2e-06
-5.23136	R CREK	Cave wall	5.87e-06
-5.28483	R CREK	Cave wall	5.19e-06
-4.60555	R CREK	Cave wall	2.48e-05
-4.98297	MPFL	Cave wall	1.04e-05
-4.73755	MPFL	Cave wall	1.83e-05
-4.31158	MPFL	Cave wall	4.88e-05
-3.94962	MPFL	Cave wall	0.000112299
-3.78011	MPFL	Cave wall	0.000165917
-3.38938	MPFL	Cave wall	0.000407966
-5.17718	MPFL	Cave wall	6.65e-06
-4.86967	MPFL	Cave wall	1.35e-05
-4.5817	MPFL	Cave wall	2.62e-05
-1.83903	MPFL	Cave wall	0.0144868
-4.26122	MPFL	Cave wall	5.48e-05
-5.11014	MPFL	Cave wall	7.76e-06
-4.05061	MPFL	Cave wall	8.9e-05
-4.22621	MPFL	Cave wall	5.94e-05
-4.90309	MPFL	Cave wall	1.25e-05
-5.22113	MPFL	Cave wall	6.01e-06
-3.80418	MPFL	Cave wall	0.000156973
-3.73716	NSTO P	Cave wall	0.000183163
-4.96658	NSTO P	Cave wall	1.08e-05
-4.85387	COBE B	Cave wall	1.4e-05
-2.48274	COBE B	Cave wall	0.00329047
-3.39732	COBE B	Cave wall	0.000400569
-5.30539	COBE B	Cave wall	4.95e-06
-4.35164	COBE B	Cave wall	4.45e-05
-3.35225	COBE B	Cave wall	0.00044438
-3.6693	COBE B	Cave wall	0.000214142
-5.2815	COBE B	Cave wall	5.23e-06
-5.25493	COBE B	Cave wall	5.56e-06
-5.21753	COBE B	Cave wall	6.06e-06
-3.93014	COBE B	Cave wall	0.000117451
-4.61979	COBE B	Cave wall	2.4e-05
-5.18243	AWBERY	Cave wall	6.57e-06
-3.89469	AWBERY	Cave wall	0.000127441
-5.25337	AWBERY	Cave wall	5.58e-06
-3.61295	AWBERY	Cave wall	0.00024381
-4.64207	AWBERY	Cave wall	2.28e-05
-5.05651	AWBERY	Cave wall	8.78e-06
-4.25964	AWBERY	Cave wall	5.5e-05
-5.09044	AWBERY	Cave wall	8.12e-06
-5.4045	GEVIW	Cave wall	3.94e-06
-4.37882	IBEL	Cave wall	4.18e-05
-3.99692	IBEL	Cave wall	0.000100712
-4.36957	IBEL	Cave wall	4.27e-05
-5.50446	IBEL	Cave wall	3.13e-06
-4.99568	IBEL	Cave wall	1.01e-05
-4.16052	IBEL	Cave wall	6.91e-05
-5.2815	IBEL	Cave wall	5.23e-06
-5.21681	IBEL	Cave wall	6.07e-06
-5.37986	IBEL	Cave wall	4.17e-06
-4.40121	IBEL	Cave wall	3.97e-05
-5.27984	IBEL	Cave wall	5.25e-06
-5.3851	IBEL	Cave wall	4.12e-06
-5.51145	IBEL	Cave wall	3.08e-06
-4.66756	IBEL	Cave wall	2.15e-05
-3.4123	IBEL	Cave wall	0.000386989
-3.54696	IBEL	Cave wall	0.000283821
-5.54821	IBEL	Cave wall	2.83e-06
-5.40782	IBEL	Cave wall	3.91e-06
-2.6178	IBEL	Cave wall	0.00241104
-4.97881	IBEL	Cave wall	1.05e-05
-5.50585	IBEL	Cave wall	3.12e-06
-5.29243	IBEL	Cave wall	5.1e-06
-5.61618	IBEL	Cave wall	2.42e-06
-3.78248	SESHE	Cave wall	0.000165015
-2.86323	SESHE	Cave wall	0.00137017
-4.85699	SESHE	Cave wall	1.39e-05
-4.29585	SESHE	Cave wall	5.06e-05
-3.84209	SESHE	Cave wall	0.000143851
-3.53316	SESHE	Cave wall	0.000292979
-5.48545	NSTO P	Cave wall	3.27e-06
-4.72125	MPFL	Cave wall	1.9e-05
-4.00305	MPFL	Cave wall	9.93e-05
-5.03621	MPFL	Cave wall	9.2e-06
-4.25259	MPFL	Cave wall	5.59e-05
-5.65758	R CREK	Cave wall	2.2e-06
-4.85699	R CREK	Cave wall	1.39e-05
-5.21112	R CREK	Cave wall	6.15e-06
-5.51286	R CREK	Cave wall	3.07e-06
-5.26761	R CREK	Cave wall	5.4e-06
-3.71464	R CREK	Cave wall	0.000192914
-5.42136	R CREK	Cave wall	3.79e-06
-5.57349	R CREK	Cave wall	2.67e-06
-4.4828	R CREK	Cave wall	3.29e-05
-5.36957	R CREK	Cave wall	4.27e-06
-3.60068	R CREK	Cave wall	0.000250795
-5.37572	R CREK	Cave wall	4.21e-06
-4.42597	R CREK	Cave wall	3.75e-05
-5.39794	R CREK	Cave wall	4e-06
-2.64724	R CREK	Cave wall	0.002253
-3.88666	R CREK	Cave wall	0.000129821
-5.49621	R CREK	Cave wall	3.19e-06
-4.25649	R CREK	Cave wall	5.54e-05
-5.4908	R CREK	Cave wall	3.23e-06
-4.91721	R CREK	Cave wall	1.21e-05
-3.58342	R CREK	Cave wall	0.000260961
-4.41908	COBE B	Cave wall	3.81e-05
-4.11691	COBE B	Cave wall	7.64e-05
-4.57349	COBE B	Cave wall	2.67e-05
-3.86257	COBE B	Cave wall	0.000137223
-2.72435	COBE B	Cave wall	0.00188648
-4.35754	COBE B	Cave wall	4.39e-05
-4.38405	COBE B	Cave wall	4.13e-05
-4.03574	COBE B	Cave wall	9.21e-05
-4.61083	COBE B	Cave wall	2.45e-05
-3.49755	COBE B	Cave wall	0.00031802
-4.01773	COBE B	Cave wall	9.6e-05
-4.57187	COBE B	Cave wall	2.68e-05
-5.11919	COBE B	Cave wall	7.6e-06
-5.56703	COBE B	Cave wall	2.71e-06
-4.87943	COBE B	Cave wall	1.32e-05
-4.72354	P STTI	Cave wall	1.89e-05
-5.18842	P STTI	Cave wall	6.48e-06
-4.71444	P STTI	Cave wall	1.93e-05
-4.76195	P STTI	Cave wall	1.73e-05
-3.34485	P STTI	Cave wall	0.000452008
-4.08302	P STTI	Cave wall	8.26e-05
-4.53313	P STTI	Cave wall	2.93e-05
-5.36452	AWBERY	Cave wall	4.32e-06
-5.36452	AWBERY	Cave wall	4.32e-06
-5.46725	AWBERY	Cave wall	3.41e-06
-3.68803	AWBERY	Cave wall	0.000205101
-5.05799	T RIER	Cave wall	8.75e-06
-5.31158	T RIER	Cave wall	4.88e-06
-3.65433	T RIER	Cave wall	0.000221649
-3.7435	T RIER	Cave wall	0.000180511
-4.40121	T RIER	Cave wall	3.97e-05
-4.33724	T RIER	Cave wall	4.6e-05
-4.21467	T RIER	Cave wall	6.1e-05
-4.35164	T RIER	Cave wall	4.45e-05
-5.32331	T RIER	Cave wall	4.75e-06
-5.58336	T RIER	Cave wall	2.61e-06
-5.58838	T RIER	Cave wall	2.58e-06
-3.72937	T RIER	Cave wall	0.000186481
-5.64207	GEVIW	Cave wall	2.28e-06
-3.09482	GEVIW	Cave wall	0.000803862
-3.97497	GEVIW	Cave wall	0.000105933
-5.64016	GEVIW	Cave wall	2.29e-06
-4.39254	GEVIW	Cave wall	4.05e-05
-5.66154	GEVIW	Cave wall	2.18e-06
-5.34872	GEVIW	Cave wall	4.48e-06
-5.34969	GEVIW	Cave wall	4.47e-06
-4.1798	GEVIW	Cave wall	6.61e-05
-3.27673	GEVIW	Cave wall	0.000528769
-3.57199	GEVIW	Cave wall	0.000267923
-3.30055	GEVIW	Cave wall	0.000500558
-5.34486	IBEL	Cave wall	4.52e-06
-5.35262	IBEL	Cave wall	4.44e-06
-5.34775	IBEL	Cave wall	4.49e-06
-4.75449	IBEL	Cave wall	1.76e-05
-2.50797	IBEL	Cave wall	0.00310477
-3.70274	IBEL	Cave wall	0.000198273
-3.46901	IBEL	Cave wall	0.000339619
-5.34582	IBEL	Cave wall	4.51e-06
-5.01368	IBEL	Cave wall	9.69e-06
-5.35458	IBEL	Cave wall	4.42e-06
-4.92445	IBEL	Cave wall	1.19e-05
-2.92787	IBEL	Cave wall	0.00118067
-3.45323	IBEL	Cave wall	0.000352187
-4.35952	IBEL	Cave wall	4.37e-05
-3.80707	OWATMI	Cave wall	0.00015593
-4.92812	OWATMI	Cave wall	1.18e-05
-5.1549	OWATMI	Cave wall	7e-06
-5.00436	OWATMI	Cave wall	9.9e-06
-3.21435	SESHE	Cave wall	0.000610443
-4.25493	SESHE	Cave wall	5.56e-05
-3.99872	SESHE	Cave wall	0.000100295
-5.34872	SESHE	Cave wall	4.48e-06
-4.16431	SESHE	Cave wall	6.85e-05
-5.34199	SESHE	Cave wall	4.55e-06
-3.36071	SESHE	Cave wall	0.0004358
-4.1707	SESHE	Cave wall	6.75e-05
-4.767	SESHE	Cave wall	1.71e-05
-2.47446	SESHE	Cave wall	0.00335381
-5.34969	SESHE	Cave wall	4.47e-06
-2.78925	TH PRT	Cave wall	0.00162462
-5.65365	TH PRT	Cave wall	2.22e-06
-5.2652	TH PRT	Cave wall	5.43e-06
-5.35853	TH PRT	Cave wall	4.38e-06
-5.65365	TH PRT	Cave wall	2.22e-06
-5.60906	NEL IT	Cave wall	2.46e-06
-5.65365	NEL IT	Cave wall	2.22e-06
-5.63827	NEL IT	Cave wall	2.3e-06
-3.85505	OGRAH	Cave wall	0.000139622
-5.62525	OGRAH	Cave wall	2.37e-06
-3.88559	OGRAH	Cave wall	0.000130139
-5.64016	OGRAH	Cave wall	2.29e-06
-5.65365	OGRAH	Cave wall	2.22e-06
-4.55284	OGRAH	Cave wall	2.8e-05
-4.92445	OGRAH	Cave wall	1.19e-05
-5.35655	OGRAH	Cave wall	4.4e-06
-4.2652	OGRAH	Cave wall	5.43e-05
-4.18842	OGRAH	Cave wall	6.48e-05
-5.64397	LS CLV	Cave wall	2.27e-06
-5.66154	OY SAR	Cave wall	2.18e-06
-5.64397	OY SAR	Cave wall	2.27e-06
-5.65758	OY SAR	Cave wall	2.2e-06
-5.35556	OY SAR	Cave wall	4.41e-06
-4.27984	OY SAR	Cave wall	5.25e-05
-5.00436	OY SAR	Cave wall	9.9e-06
-5.64782	OY SAR	Cave wall	2.25e-06
-3.4806	OY SAR	Cave wall	0.000330677
-5.28904	OY SAR	Cave wall	5.14e-06
-4.40894	OY SAR	Cave wall	3.9e-05
-4.22841	OY SAR	Cave wall	5.91e-05
-2.5096	OY SAR	Cave wall	0.00309313
-4.50585	OY SAR	Cave wall	3.12e-05
-2.89597	OY SAR	Cave wall	0.00127065
-3.30649	OY SAR	Cave wall	0.000493749
-5.10902	OY SAR	Cave wall	7.78e-06
-2.91865	OY SAR	Cave wall	0.001206
-3.9159	OY SAR	Cave wall	0.000121367
-5.35458	OY SAR	Cave wall	4.42e-06
-5.31966	OY SAR	Cave wall	4.79e-06
-5.56225	OY SAR	Cave wall	2.74e-06
-5.34775	OY SAR	Cave wall	4.49e-06
-3.44084	OY SAR	Cave wall	0.000362379
-5.39469	OY SAR	Cave wall	4.03e-06
-5.35164	OY SAR	Cave wall	4.45e-06
-5.65561	OY SAR	Cave wall	2.21e-06
-5.56067	OY SAR	Cave wall	2.75e-06
-3.2907	OY SAR	Cave wall	0.000512035
-5.21968	OY SAR	Cave wall	6.03e-06
-5.33913	OY SAR	Cave wall	4.58e-06
-1.42086	R CREK	Cave wall	0.037944
-4.42713	R CREK	Cave wall	3.74e-05
-3.25787	R CREK	Cave wall	0.000552249
-4.62709	R CREK	Cave wall	2.36e-05
-5.32883	R CREK	Cave wall	4.69e-06
-4.38405	R CREK	Cave wall	4.13e-05
-5.50169	R CREK	Cave wall	3.15e-06
-3.60734	R CREK	Cave wall	0.000246978
-3.78491	R CREK	Cave wall	0.000164093
-4.6216	R CREK	Cave wall	2.39e-05
-4.9914	R CREK	Cave wall	1.02e-05
-2.67048	R CREK	Cave wall	0.00213558
-2.99948	R CREK	Cave wall	0.0010012
-3.68006	R CREK	Cave wall	0.000208903
-3.59282	R CREK	Cave wall	0.000255374
-4.06803	R CREK	Cave wall	8.55e-05
-3.40554	R CREK	Cave wall	0.000393063
-5.34582	R CREK	Cave wall	4.51e-06
-3.49724	COBE B	Cave wall	0.000318242
-5.35067	COBE B	Cave wall	4.46e-06
-1.93862	COBE B	Cave wall	0.011518
-5.3363	COBE B	Cave wall	4.61e-06
-1.85775	COBE B	Cave wall	0.0138755
-3.25959	COBE B	Cave wall	0.000550066
-4.7167	COBE B	Cave wall	1.92e-05
-3.60752	COBE B	Cave wall	0.000246874
-5.14448	COBE B	Cave wall	7.17e-06
-4.53313	COBE B	Cave wall	2.93e-05
-3.91935	COBE B	Cave wall	0.000120406
-3.04553	COBE B	Cave wall	0.000900471
-4.72125	COBE B	Cave wall	1.9e-05
-4.95861	COBE B	Cave wall	1.1e-05
-3.95124	COBE B	Cave wall	0.000111882
-4.52143	COBE B	Cave wall	3.01e-05
-5.42597	P STTI	Cave wall	3.75e-06
-4.16813	P STTI	Cave wall	6.79e-05
-4.51286	P STTI	Cave wall	3.07e-05
-3.19108	MPFL	Cave wall	0.000644047
-3.43501	MPFL	Cave wall	0.000367272
-2.80313	MPFL	Cave wall	0.00157353
-2.805	MPFL	Cave wall	0.00156676
-2.27554	MPFL	Cave wall	0.00530229
-4.73755	MPFL	Cave wall	1.83e-05
-5.35952	MPFL	Cave wall	4.37e-06
-5.17914	AWBERY	Cave wall	6.62e-06
-5.34199	AWBERY	Cave wall	4.55e-06
-5.27572	AWBERY	Cave wall	5.3e-06
-4.85078	AWBERY	Cave wall	1.41e-05
-5.19518	AWBERY	Cave wall	6.38e-06
-1.36519	AWBERY	Cave wall	0.0431331
-3.03162	AWBERY	Cave wall	0.000929772
-4.69897	AWBERY	Cave wall	2e-05
-5.64016	AWBERY	Cave wall	2.29e-06
-3.63693	AWBERY	Cave wall	0.000230712
-3.4819	AWBERY	Cave wall	0.000329683
-5.40012	AWBERY	Cave wall	3.98e-06
-4.67985	AWBERY	Cave wall	2.09e-05
-3.4562	AWBERY	Cave wall	0.000349785
-5.64397	AWBERY	Cave wall	2.27e-06
-3.43845	AWBERY	Cave wall	0.000364377
-4.92082	AWBERY	Cave wall	1.2e-05
-3.67391	AWBERY	Cave wall	0.000211879
-4.63827	AWBERY	Cave wall	2.3e-05
-3.55123	AWBERY	Cave wall	0.000281038
-4.78516	AWBERY	Cave wall	1.64e-05
-2.41774	T RIER	Cave wall	0.00382175
-1.10277	T RIER	Cave wall	0.0789284
-4.90658	T RIER	Cave wall	1.24e-05
-3.50253	T RIER	Cave wall	0.000314392
-5.24413	T RIER	Cave wall	5.7e-06
-3.03593	T RIER	Cave wall	0.000920601
-3.54224	T RIER	Cave wall	0.000286921
-5.6517	T RIER	Cave wall	2.23e-06
-5.06198	OY SAR	Cave wall	8.67e-06
-3.95455	OY SAR	Cave wall	0.000111032
-5.34104	OY SAR	Cave wall	4.56e-06
-5.26761	OY SAR	Cave wall	5.4e-06
-3.67028	OY SAR	Cave wall	0.000213659
-4.97469	OY SAR	Cave wall	1.06e-05
-5.64975	OY SAR	Cave wall	2.24e-06
-3.62778	TH PRT	Cave wall	0.000235623
-4.00877	TH PRT	Cave wall	9.8e-05
-5.64589	TH PRT	Cave wall	2.26e-06
-4.54668	TH PRT	Cave wall	2.84e-05
-5.64207	TH PRT	Cave wall	2.28e-06
-5.42366	TH PRT	Cave wall	3.77e-06
-4.6517	TH PRT	Cave wall	2.23e-05
-5.31695	TH PRT	Cave wall	4.82e-06
-4.18709	TH PRT	Cave wall	6.5e-05
-5.66154	TH PRT	Cave wall	2.18e-06
-5.64207	TH PRT	Cave wall	2.28e-06
-5.64589	TH PRT	Cave wall	2.26e-06
-5.53611	NEL IT	Cave wall	2.91e-06
-5.30277	OGRAH	Cave wall	4.98e-06
-4.95468	OGRAH	Cave wall	1.11e-05
-3.18829	R CREK	Cave wall	0.000648194
-4.4023	R CREK	Cave wall	3.96e-05
-2.8823	R CREK	Cave wall	0.0013113
-4.90658	P STTI	Cave wall	1.24e-05
-3.97205	COBE B	Cave wall	0.000106647
-5.01144	COBE B	Cave wall	9.74e-06
-2.96716	COBE B	Cave wall	0.00107854
-2.38864	COBE B	Cave wall	0.00408654
-5.19928	COBE B	Cave wall	6.32e-06
-2.95835	COBE B	Cave wall	0.00110064
-3.51015	COBE B	Cave wall	0.00030892
-4.63264	COBE B	Cave wall	2.33e-05
-5.64016	COBE B	Cave wall	2.29e-06
-4.50864	GEVIW	Cave wall	3.1e-05
-4.0511	GEVIW	Cave wall	8.89e-05
-4.52143	GEVIW	Cave wall	3.01e-05
-3.86893	GEVIW	Cave wall	0.000135229
-2.31431	GEVIW	Cave wall	0.00484942
-5.64975	GEVIW	Cave wall	2.24e-06
-5.31336	GEVIW	Cave wall	4.86e-06
-3.36273	GEVIW	Cave wall	0.000433782
-5.56225	GEVIW	Cave wall	2.74e-06
-3.47747	GEVIW	Cave wall	0.000333066
-4.97881	GEVIW	Cave wall	1.05e-05
-5.64207	GEVIW	Cave wall	2.28e-06
-4.26841	GEVIW	Cave wall	5.39e-05
-5.35952	GEVIW	Cave wall	4.37e-06
-5.28904	GEVIW	Cave wall	5.14e-06
-5.43297	IBEL	Cave wall	3.69e-06
-2.90406	IBEL	Cave wall	0.0012472
-4.55129	IBEL	Cave wall	2.81e-05
-5.26761	IBEL	Cave wall	5.4e-06
-3.52059	IBEL	Cave wall	0.000301587
-4.10624	IBEL	Cave wall	7.83e-05
-3.99884	IBEL	Cave wall	0.000100268
-5.00261	IBEL	Cave wall	9.94e-06
-4.01412	IBEL	Cave wall	9.68e-05
-2.43962	IBEL	Cave wall	0.00363392
-3.85759	IBEL	Cave wall	0.000138806
-2.20649	IBEL	Cave wall	0.006216
-4.35952	IBEL	Cave wall	4.37e-05
-2.89142	IBEL	Cave wall	0.00128406
-3.47421	IBEL	Cave wall	0.000335577
-4.6968	OWATMI	Cave wall	2.01e-05
-4.3439	OWATMI	Cave wall	4.53e-05
-3.67716	OWATMI	Cave wall	0.000210301
-4.39147	OWATMI	Cave wall	4.06e-05
-5.37059	OWATMI	Cave wall	4.26e-06
-4.07831	OWATMI	Cave wall	8.35e-05
-4.25806	OWATMI	Cave wall	5.52e-05
-4.28067	OWATMI	Cave wall	5.24e-05
-2.95581	OWATMI	Cave wall	0.00110711
-2.6214	SESHE	Cave wall	0.00239114
-2.38558	SESHE	Cave wall	0.00411549
-3.4349	SESHE	Cave wall	0.00036737
-2.32343	SESHE	Cave wall	0.0047486
-4.41341	CKBAL	Cave wall	3.86e-05
-3.0794	CKBAL	Cave wall	0.000832916
-5.10513	CKBAL	Cave wall	7.85e-06
-3.79808	CKBAL	Cave wall	0.000159192
-4.4389	CKBAL	Cave wall	3.64e-05
-3.73323	CKBAL	Cave wall	0.000184827
-4.9914	CKBAL	Cave wall	1.02e-05
-5.16115	CKBAL	Cave wall	6.9e-06
-3.57289	CKBAL	Cave wall	0.000267368
-4.62709	CKBAL	Cave wall	2.36e-05
-4.30103	CKBAL	Cave wall	5e-05
-5.62893	CKBAL	Cave wall	2.35e-06
-2.80696	CKBAL	Cave wall	0.00155969
-5.64589	CKBAL	Cave wall	2.26e-06
-5.63639	CKBAL	Cave wall	2.31e-06
-5.07988	CKBAL	Cave wall	8.32e-06
-2.67005	CKBAL	Cave wall	0.00213772
-4.62525	CKBAL	Cave wall	2.37e-05
-3.32478	CKBAL	Cave wall	0.000473396
-4.04431	CKBAL	Cave wall	9.03e-05
-4.25885	CKBAL	Cave wall	5.51e-05
-5.35458	CKBAL	Cave wall	4.42e-06
-4.42022	CKBAL	Cave wall	3.8e-05
-2.87471	CKBAL	Cave wall	0.00133441
-5.63264	CKBAL	Cave wall	2.33e-06
-4.24336	CKBAL	Cave wall	5.71e-05
-4.93554	CKBAL	Cave wall	1.16e-05
-1.31643	CKBAL	Cave wall	0.0482577
-3.8035	CKBAL	Cave wall	0.000157217
-4.01728	CKBAL	Cave wall	9.61e-05
-4.10791	CKBAL	Cave wall	7.8e-05
-5.6216	CKBAL	Cave wall	2.39e-06
-5.62525	CKBAL	Cave wall	2.37e-06
-4.50446	MERMN	Cave wall	3.13e-05
-4.51999	MERMN	Cave wall	3.02e-05
-5.32883	MERMN	Cave wall	4.69e-06
-5.65365	MERMN	Cave wall	2.22e-06
-3.96461	MERMN	Cave wall	0.000108489
-5.34486	MERMN	Cave wall	4.52e-06
-5.61261	MERMN	Cave wall	2.44e-06
-5.64975	MERMN	Cave wall	2.24e-06
-4.85078	MERMN	Cave wall	1.41e-05
-3.49486	MERMN	Cave wall	0.000319991
-4.70333	MERMN	Cave wall	1.98e-05
-3.64455	MERMN	Cave wall	0.000226698
-5.21896	MERMN	Cave wall	6.04e-06
-5.08884	MERMN	Cave wall	8.15e-06
-4.23136	MERMN	Cave wall	5.87e-05
-5.35164	MERMN	Cave wall	4.45e-06
-2.72334	MERMN	Cave wall	0.00189086
-5.05849	MERMN	Cave wall	8.74e-06
-5.34679	MERMN	Cave wall	4.5e-06
-3.92623	MERMN	Cave wall	0.000118513
-1.96919	MERMN	Cave wall	0.0107352
-5.34294	MERMN	Cave wall	4.54e-06
-5.34969	MERMN	Cave wall	4.47e-06
-5.14267	MERMN	Cave wall	7.2e-06
-5.34582	MERMN	Cave wall	4.51e-06
-3.2585	MERMN	Cave wall	0.000551441
-4.26841	MERMN	Cave wall	5.39e-05
-2.97272	MERMN	Cave wall	0.00106484
-5.13966	MERMN	Cave wall	7.25e-06
-4.80134	MERMN	Cave wall	1.58e-05
-4.82974	MERMN	Cave wall	1.48e-05
-4.57512	CKBAL	Cave wall	2.66e-05
-4.18442	CKBAL	Cave wall	6.54e-05
-3.64934	CKBAL	Cave wall	0.000224214
-5.64207	CKBAL	Cave wall	2.28e-06
-3.65123	CKBAL	Cave wall	0.00022324
-3.13848	CKBAL	Cave wall	0.00072698
-5.5817	CKBAL	Cave wall	2.62e-06
-3.62051	CKBAL	Cave wall	0.000239604
-4.05208	CKBAL	Cave wall	8.87e-05
-4.23582	CKBAL	Cave wall	5.81e-05
-4.74715	CKBAL	Cave wall	1.79e-05
-3.79708	CKBAL	Cave wall	0.00015956
-5.59688	CKBAL	Cave wall	2.53e-06
-4.90658	CKBAL	Cave wall	1.24e-05
-3.08698	CKBAL	Cave wall	0.00081851
-5.19997	CKBAL	Cave wall	6.31e-06
-5.31785	CKBAL	Cave wall	4.81e-06
-4.89963	MERMN	Cave wall	1.26e-05
-4.21183	MERMN	Cave wall	6.14e-05
-3.95298	MERMN	Cave wall	0.000111434
-5.33348	MERMN	Cave wall	4.64e-06
-4.27819	MERMN	Cave wall	5.27e-05
-5.39469	MERMN	Cave wall	4.03e-06
-2.83685	MERMN	Cave wall	0.00145598
-3.68762	MERMN	Cave wall	0.000205296
-4.33068	MERMN	Cave wall	4.67e-05
-4.34775	MERMN	Cave wall	4.49e-05
-3.26472	MERMN	Cave wall	0.000543597
-3.86853	MERMN	Cave wall	0.000135353
-3.18526	MERMN	Cave wall	0.000652744
-5.65758	MERMN	Cave wall	2.2e-06
-5.64589	MERMN	Cave wall	2.26e-06
-5.64397	MERMN	Cave wall	2.27e-06
-5.53313	MERMN	Cave wall	2.93e-06
-3.44826	MERMN	Cave wall	0.000356236
-5.13668	MERMN	Cave wall	7.3e-06
-4.07935	MERMN	Cave wall	8.33e-05
-2.36631	MERMN	Cave wall	0.00430218
-4.78252	MERMN	Cave wall	1.65e-05
-3.58789	MERMN	Cave wall	0.000258292
-3.36688	MERMN	Cave wall	0.000429659
-3.20884	MERMN	Cave wall	0.000618238
-4.45346	MERMN	Cave wall	3.52e-05
-3.07267	MERMN	Cave wall	0.000845926
-3.57446	MERMN	Cave wall	0.000266403
-4.58838	MERMN	Cave wall	2.58e-05
-4.73755	MERMN	Cave wall	1.83e-05
-3.47698	MERMN	Cave wall	0.000333442
-4.33819	MERMN	Cave wall	4.59e-05
-4.3098	MERMN	Cave wall	4.9e-05
-3.87957	MERMN	Cave wall	0.000131956
-2.30816	MERMN	Cave wall	0.00491861
-5.2815	MERMN	Cave wall	5.23e-06
-5.32698	MERMN	Cave wall	4.71e-06
-5.65758	MERMN	Cave wall	2.2e-06
-3.61577	R CREK	Cave wall	0.000242232
-5.08831	R CREK	Cave wall	8.16e-06
-4.36251	R CREK	Cave wall	4.34e-05
-3.84493	R CREK	Cave wall	0.000142913
-2.92348	R CREK	Cave wall	0.00119266
-3.29395	R CREK	Cave wall	0.000508221
-4.56225	R CREK	Cave wall	2.74e-05
-3.96522	R CREK	Cave wall	0.000108338
-4.89963	R CREK	Cave wall	1.26e-05
-5.42136	R CREK	Cave wall	3.79e-06
-4.77989	R CREK	Cave wall	1.66e-05
-3.16428	MPFL	Cave wall	0.00068504
-5.40561	MPFL	Cave wall	3.93e-06
-5.63827	NSTO P	Cave wall	2.3e-06
-3.84776	P STTI	Cave wall	0.000141983
-5.3439	P STTI	Cave wall	4.53e-06
-4.94692	P STTI	Cave wall	1.13e-05
-1.67693	COBE B	Cave wall	0.0210411
-4.30715	COBE B	Cave wall	4.93e-05
-2.28333	COBE B	Cave wall	0.00520798
-4.02045	COBE B	Cave wall	9.54e-05
-2.30944	COBE B	Cave wall	0.00490412
-4.67778	COBE B	Cave wall	2.1e-05
-2.01237	COBE B	Cave wall	0.00971922
-5.00789	AWBERY	Cave wall	9.82e-06
-3.79167	AWBERY	Cave wall	0.000161557
-5.65758	AWBERY	Cave wall	2.2e-06
-3.54868	AWBERY	Cave wall	0.000282696
-5.01818	AWBERY	Cave wall	9.59e-06
-4.9393	AWBERY	Cave wall	1.15e-05
-5.6517	AWBERY	Cave wall	2.23e-06
-3.82577	AWBERY	Cave wall	0.000149357
-4.90658	AWBERY	Cave wall	1.24e-05
-3.05749	AWBERY	Cave wall	0.000876007
-2.87543	OY SAR	Cave wall	0.00133221
-4.09044	OY SAR	Cave wall	8.12e-05
-4.26201	OY SAR	Cave wall	5.47e-05
-3.44886	OY SAR	Cave wall	0.00035575
-3.52813	OY SAR	Cave wall	0.000296393
-4.06702	OY SAR	Cave wall	8.57e-05
-4.42597	OY SAR	Cave wall	3.75e-05
-3.41367	OY SAR	Cave wall	0.000385773
-4.25337	OY SAR	Cave wall	5.58e-05
-4.15802	OY SAR	Cave wall	6.95e-05
-5.25181	OY SAR	Cave wall	5.6e-06
-4.09691	OY SAR	Cave wall	8e-05
-3.52514	OY SAR	Cave wall	0.000298439
-3.76487	OY SAR	Cave wall	0.000171841
-4.16178	OY SAR	Cave wall	6.89e-05
-4.66555	OY SAR	Cave wall	2.16e-05
-4.24489	OY SAR	Cave wall	5.69e-05
-5.36653	OY SAR	Cave wall	4.3e-06
-2.91194	OY SAR	Cave wall	0.00122479
-1.20686	OY SAR	Cave wall	0.0621068
-3.94899	OY SAR	Cave wall	0.000112462
-1.97152	OY SAR	Cave wall	0.0106777
-3.03206	OY SAR	Cave wall	0.000928846
-4.31069	OY SAR	Cave wall	4.89e-05
-4.36151	OY SAR	Cave wall	4.35e-05
-3.56323	OY SAR	Cave wall	0.000273384
-5.32057	OY SAR	Cave wall	4.78e-06
-3.84244	OY SAR	Cave wall	0.000143735
-2.75118	OY SAR	Cave wall	0.00177346
-5.43533	OY SAR	Cave wall	3.67e-06
-3.68614	OY SAR	Cave wall	0.000205996
-5.63264	OY SAR	Cave wall	2.33e-06
-3.66914	OY SAR	Cave wall	0.000214218
-2.05217	OY SAR	Cave wall	0.00886806
-5.38828	OY SAR	Cave wall	4.09e-06
-3.65488	OY SAR	Cave wall	0.000221373
-3.83056	OY SAR	Cave wall	0.00014772
-3.04427	OY SAR	Cave wall	0.000903092
-4.25964	OY SAR	Cave wall	5.5e-05
-4.49894	OY SAR	Cave wall	3.17e-05
-3.12676	OY SAR	Cave wall	0.000746867
-1.01671	OY SAR	Cave wall	0.0962244
-5.38934	OY SAR	Cave wall	4.08e-06
-4.50864	TH PRT	Cave wall	3.1e-05
-5.30715	TH PRT	Cave wall	4.93e-06
-3.79522	TH PRT	Cave wall	0.000160245
-5.62525	TH PRT	Cave wall	2.37e-06
-1.55804	TH PRT	Cave wall	0.0276669
-4.35754	TH PRT	Cave wall	4.39e-05
-4.27819	TH PRT	Cave wall	5.27e-05
-4.80688	TH PRT	Cave wall	1.56e-05
-3.90191	TH PRT	Cave wall	0.000125339
-2.48123	TH PRT	Cave wall	0.00330194
-3.07097	TH PRT	Cave wall	0.000849248
-2.29039	TH PRT	Cave wall	0.00512397
-4.0716	TH PRT	Cave wall	8.48e-05
-4.34008	TH PRT	Cave wall	4.57e-05
-4.51856	TH PRT	Cave wall	3.03e-05
-4.16241	TH PRT	Cave wall	6.88e-05
-3.44099	TH PRT	Cave wall	0.000362249
-2.97403	TH PRT	Cave wall	0.00106163
-3.01487	TH PRT	Cave wall	0.000966348
-4.37263	TH PRT	Cave wall	4.24e-05
-4.82391	TH PRT	Cave wall	1.5e-05
-3.09637	TH PRT	Cave wall	0.000800993
-5.25571	TH PRT	Cave wall	5.55e-06
-4.25571	LS CLV	Cave wall	5.55e-05
-3.73872	LS CLV	Cave wall	0.000182507
-4.69037	LS CLV	Cave wall	2.04e-05
-5.63451	LS CLV	Cave wall	2.32e-06
-3.51633	LS CLV	Cave wall	0.000304561
-3.15858	LS CLV	Cave wall	0.000694091
-5.34582	LS CLV	Cave wall	4.51e-06
-3.42821	OGRAH	Cave wall	0.000373068
-3.02926	OGRAH	Cave wall	0.000934856
-2.84946	OGRAH	Cave wall	0.0014143
-3.25763	OGRAH	Cave wall	0.000552545
-3.17565	OGRAH	Cave wall	0.000667349
-4.03527	OGRAH	Cave wall	9.22e-05
-3.9282	OGRAH	Cave wall	0.000117979
-3.10161	OGRAH	Cave wall	0.000791381
-3.33004	OGRAH	Cave wall	0.000467693
-3.78428	OGRAH	Cave wall	0.000164331
-4.29328	OGRAH	Cave wall	5.09e-05
-5.18376	OGRAH	Cave wall	6.55e-06
-4.93554	OGRAH	Cave wall	1.16e-05
-4.82391	OGRAH	Cave wall	1.5e-05
-3.5288	OGRAH	Cave wall	0.000295937
-4.30803	OGRAH	Cave wall	4.92e-05
-5.11182	OGRAH	Cave wall	7.73e-06
-4.08145	NEL IT	Cave wall	8.29e-05
-4.66555	NEL IT	Cave wall	2.16e-05
-5.04576	NEL IT	Cave wall	9e-06
-5.64016	NEL IT	Cave wall	2.29e-06
-4.9431	NEL IT	Cave wall	1.14e-05
-5.5986	NEL IT	Cave wall	2.52e-06
-5.25964	NEL IT	Cave wall	5.5e-06
-4.01773	NEL IT	Cave wall	9.6e-05
-4.5544	NEL IT	Cave wall	2.79e-05
-1.94323	SESHE	Cave wall	0.0113963
-4.26841	SESHE	Cave wall	5.39e-05
-2.40561	SESHE	Cave wall	0.00393002
-3.03362	SESHE	Cave wall	0.000925513
-3.28235	SESHE	Cave wall	0.000521972
-3.99916	SESHE	Cave wall	0.000100194
-5.15428	OWATMI	Cave wall	7.01e-06
-3.8425	OWATMI	Cave wall	0.000143714
-3.84529	OWATMI	Cave wall	0.000142795
-3.93312	OWATMI	Cave wall	0.00011665
-4.77989	OWATMI	Cave wall	1.66e-05
-5.54821	GEVIW	Cave wall	2.83e-06
-1.77656	GEVIW	Cave wall	0.0167278
-5.17393	GEVIW	Cave wall	6.7e-06
-2.59244	GEVIW	Cave wall	0.00255597
-4.70997	GEVIW	Cave wall	1.95e-05
-2.24825	GEVIW	Cave wall	0.00564609
-3.27373	GEVIW	Cave wall	0.000532439
-4.20343	GEVIW	Cave wall	6.26e-05
-0.943098	GEVIW	Cave wall	0.113999
-5.05998	GEVIW	Cave wall	8.71e-06
-2.83021	GEVIW	Cave wall	0.0014784
-4.9914	GEVIW	Cave wall	1.02e-05
-4.6073	GEVIW	Cave wall	2.47e-05
-4.57675	GEVIW	Cave wall	2.65e-05
-2.47661	GEVIW	Cave wall	0.00333728
-4.05651	GEVIW	Cave wall	8.78e-05
-2.30532	GEVIW	Cave wall	0.00495086
-3.97071	GEVIW	Cave wall	0.000106978
-3.56803	GEVIW	Cave wall	0.000270377
-5.25964	GEVIW	Cave wall	5.5e-06
-3.86527	GEVIW	Cave wall	0.000136375
-2.95138	IBEL	Cave wall	0.00111847
-4.70553	IBEL	Cave wall	1.97e-05
-3.27996	IBEL	Cave wall	0.000524852
-3.04949	IBEL	Cave wall	0.000892289
-3.21688	IBEL	Cave wall	0.000606905
-4.70774	IBEL	Cave wall	1.96e-05
-3.56125	IBEL	Cave wall	0.000274634
-3.0832	IBEL	Cave wall	0.000825662
-2.4718	IBEL	Cave wall	0.00337442
-3.87665	IBEL	Cave wall	0.000132847
-2.19018	IBEL	Cave wall	0.00645385
-4.19111	IBEL	Cave wall	6.44e-05
-3.33495	IBEL	Cave wall	0.000462432
-4.12321	IBEL	Cave wall	7.53e-05
-3.39771	IBEL	Cave wall	0.00040021
-4.21753	IBEL	Cave wall	6.06e-05
-3.8416	IBEL	Cave wall	0.000144013
-3.9058	IBEL	Cave wall	0.000124223
-3.25658	R CREK	Cave wall	0.000553883
-3.34667	R CREK	Cave wall	0.00045012
-4.16241	R CREK	Cave wall	6.88e-05
-4.10679	R CREK	Cave wall	7.82e-05
-4.4168	R CREK	Cave wall	3.83e-05
-3.92744	R CREK	Cave wall	0.000118183
-5.54061	R CREK	Cave wall	2.88e-06
-2.64927	R CREK	Cave wall	0.0022425
-3.33486	R CREK	Cave wall	0.000462526
-5.29158	NSTO P	Cave wall	5.11e-06
-5.06753	NSTO P	Cave wall	8.56e-06
-2.52155	COBE B	Cave wall	0.00300918
-3.90598	COBE B	Cave wall	0.000124171
-2.77944	COBE B	Cave wall	0.00166174
-3.10942	COBE B	Cave wall	0.000777285
-4.09963	COBE B	Cave wall	7.95e-05
-2.64011	COBE B	Cave wall	0.00229028
-3.91106	COBE B	Cave wall	0.000122727
-5.6517	COBE B	Cave wall	2.23e-06
-4.05061	OY SAR	Cave wall	8.9e-05
-2.96843	OY SAR	Cave wall	0.0010754
-3.52371	OY SAR	Cave wall	0.000299428
-5.32422	OY SAR	Cave wall	4.74e-06
-5.42597	OY SAR	Cave wall	3.75e-06
-4.0575	OY SAR	Cave wall	8.76e-05
-3.56983	OY SAR	Cave wall	0.000269261
-4.98297	NEL IT	Cave wall	1.04e-05
-5.17587	NEL IT	Cave wall	6.67e-06
-3.93239	OGRAH	Cave wall	0.000116845
-4.29499	OGRAH	Cave wall	5.07e-05
-5.31426	OGRAH	Cave wall	4.85e-06
-5.37263	OGRAH	Cave wall	4.24e-06
-4.83565	OGRAH	Cave wall	1.46e-05
-4.84771	OGRAH	Cave wall	1.42e-05
-5.3536	OGRAH	Cave wall	4.43e-06
-4.07058	OGRAH	Cave wall	8.5e-05
-3.11232	GEVIW	Cave wall	0.000772108
-3.42622	GEVIW	Cave wall	0.000374782
-4.09474	GEVIW	Cave wall	8.04e-05
-5.35853	GEVIW	Cave wall	4.38e-06
-4.81816	GEVIW	Cave wall	1.52e-05
-3.79088	IBEL	Cave wall	0.000161853
-2.47341	IBEL	Cave wall	0.00336192
-3.21677	IBEL	Cave wall	0.000607055
-4.37469	IBEL	Cave wall	4.22e-05
-3.49057	IBEL	Cave wall	0.000323168
-4.45842	IBEL	Cave wall	3.48e-05
-2.93996	IBEL	Cave wall	0.00114826
-3.5444	IBEL	Cave wall	0.000285499
-4.32606	IBEL	Cave wall	4.72e-05
-4.59517	IBEL	Cave wall	2.54e-05
-3.77844	IBEL	Cave wall	0.000166556
-3.65985	IBEL	Cave wall	0.000218852
-5.16622	IBEL	Cave wall	6.82e-06
-2.71602	SESHE	Cave wall	0.001923
-3.01793	SESHE	Cave wall	0.000959551
-2.73569	SESHE	Cave wall	0.00183784
-3.84954	SESHE	Cave wall	0.000141405
-4.23732	SESHE	Cave wall	5.79e-05
-3.2722	SESHE	Cave wall	0.000534324
-2.57703	SESHE	Cave wall	0.00264834
-5.61979	A MIE	Cave wall	2.4e-06
-4.70997	A MIE	Cave wall	1.95e-05
-4.15864	A MIE	Cave wall	6.94e-05
-4.16749	A MIE	Cave wall	6.8e-05
-4.19997	A MIE	Cave wall	6.31e-05
-4.88941	A MIE	Cave wall	1.29e-05
-4.63451	A MIE	Cave wall	2.32e-05
-4.06048	A MIE	Cave wall	8.7e-05
-5.64016	A MIE	Cave wall	2.29e-06
-4.73993	A MIE	Cave wall	1.82e-05
-3.88316	A MIE	Cave wall	0.000130869
-5.2233	A MIE	Cave wall	5.98e-06
-3.58123	A MIE	Cave wall	0.000262285
-3.88853	A MIE	Cave wall	0.000129263
-5.65561	A MIE	Cave wall	2.21e-06
-5.61979	A MIE	Cave wall	2.4e-06
-4.32057	TH PRT	Cave wall	4.78e-05
-5.63827	TH PRT	Cave wall	2.3e-06
-5.32422	TH PRT	Cave wall	4.74e-06
-5.56703	TH PRT	Cave wall	2.71e-06
-4.21042	TH PRT	Cave wall	6.16e-05
-5.3439	TH PRT	Cave wall	4.53e-06
-5.27491	TH PRT	Cave wall	5.31e-06
-5.10073	TH PRT	Cave wall	7.93e-06
-3.37495	CKBAL	Cave wall	0.000421746
-4.52376	CKBAL	Cave wall	2.99395e-05
-4.33694	CKBAL	Cave wall	4.60323e-05
-4.50364	CKBAL	Cave wall	3.13588e-05
-4.65872	CKBAL	Cave wall	2.19421e-05
-4.18673	CKBAL	Cave wall	6.50529e-05
-4.44721	CKBAL	Cave wall	3.57104e-05
-2.57596	CKBAL	Cave wall	0.00265484
-2.85384	CKBAL	Cave wall	0.0014001
-2.72244	CKBAL	Cave wall	0.0018948
-5.45827	CKBAL	Cave wall	3.4812e-06
-5.48342	CKBAL	Cave wall	3.28538e-06
-3.38028	CKBAL	Cave wall	0.000416597
-2.80395	CKBAL	Cave wall	0.00157054
-5.34101	CKBAL	Cave wall	4.56025e-06
-3.60333	CKBAL	Cave wall	0.000249271
-4.24378	CKBAL	Cave wall	5.70457e-05
-4.55238	CKBAL	Cave wall	2.80297e-05
-2.93597	CKBAL	Cave wall	0.00115887
-2.82223	CKBAL	Cave wall	0.00150581
-2.43364	CKBAL	Cave wall	0.00368432
-3.268	CKBAL	Cave wall	0.000539511
-1.25653	CKBAL	Cave wall	0.0553943
-4.67898	MERMN	Cave wall	2.0942e-05
-3.08022	MERMN	Cave wall	0.000831337
-3.83806	MERMN	Cave wall	0.000145191
-3.2016	MERMN	Cave wall	0.000628642
-4.75664	MERMN	Cave wall	1.75131e-05
-5.23951	MERMN	Cave wall	5.76084e-06
-5.01634	MERMN	Cave wall	9.6307e-06
-4.8936	MERMN	Cave wall	1.27761e-05
-4.73553	MERMN	Cave wall	1.83852e-05
-4.60736	MERMN	Cave wall	2.46968e-05
-2.1527	MERMN	Cave wall	0.00703554
-5.06626	MERMN	Cave wall	8.58505e-06
-4.098	MERMN	Cave wall	7.98001e-05
-5.06534	MERMN	Cave wall	8.60324e-06
-5.4633	MERMN	Cave wall	3.44115e-06
-4.13619	MERMN	Cave wall	7.30815e-05
-4.59221	MERMN	Cave wall	2.55734e-05
-1.29723	MERMN	Cave wall	0.0504396
-2.96226	MERMN	Cave wall	0.00109079
-3.28163	MERMN	Cave wall	0.000522845
-4.45083	MERMN	Cave wall	3.54135e-05
-2.35162	MERMN	Cave wall	0.00445016
-3.21667	MERMN	Cave wall	0.000607197
-1.83085	MERMN	Cave wall	0.014762
-5.57418	MERMN	Cave wall	2.66577e-06
-4.02564	MERMN	Cave wall	9.42665e-05
-4.20436	MERMN	Cave wall	6.24658e-05
-3.78156	MERMN	Cave wall	0.000165362
-3.2059	MERMN	Cave wall	0.000622437
-3.04074	MERMN	Cave wall	0.00091046
-4.10317	MERMN	Cave wall	7.88558e-05
-2.35228	MERMN	Cave wall	0.00444341
-3.65879	MERMN	Cave wall	0.000219385
-1.8755	MERMN	Cave wall	0.0133199
-3.55979	MERMN	Cave wall	0.000275556
-2.1501	MERMN	Cave wall	0.00707783
-4.00084	MERMN	Cave wall	9.98072e-05
-3.42898	MERMN	Cave wall	0.000372409
-3.12845	MERMN	Cave wall	0.000743963
-5.57899	MERMN	Cave wall	2.63641e-06
-5.04013	MERMN	Cave wall	9.11743e-06
-3.84217	MERMN	Cave wall	0.000143822
-4.34792	MERMN	Cave wall	4.48829e-05
-1.88159	MERMN	Cave wall	0.0131343
-3.24256	MERMN	Cave wall	0.000572052
-2.10293	MERMN	Cave wall	0.0078898
-4.37367	MERMN	Cave wall	4.22986e-05
-2.48948	MERMN	Cave wall	0.00323983
-0.0717173	MERMN	Cave wall	0.847779
-4.54792	MERMN	Cave wall	2.83194e-05
-4.23603	CKBAL	Cave wall	5.80721e-05
-4.86596	CKBAL	Cave wall	1.36158e-05
-4.74224	CKBAL	Cave wall	1.81034e-05
-4.95823	CKBAL	Cave wall	1.10096e-05
-4.44555	CKBAL	Cave wall	3.58471e-05
-5.16576	CKBAL	Cave wall	6.82712e-06
-5.43792	CKBAL	Cave wall	3.64823e-06
-4.37941	CKBAL	Cave wall	4.17437e-05
-4.38174	MERMN	Cave wall	4.15205e-05
-4.01362	MERMN	Cave wall	9.69121e-05
-3.46604	MERMN	Cave wall	0.000341946
-3.39928	MERMN	Cave wall	0.00039877
-4.44073	MERMN	Cave wall	3.62466e-05
-4.71618	CKBAL	Cave wall	1.92229e-05
-4.67707	CKBAL	Cave wall	2.10346e-05
-3.97415	CKBAL	Cave wall	0.000106133
-5.1381	CKBAL	Cave wall	7.27612e-06
-5.37631	CKBAL	Cave wall	4.20427e-06
-2.52957	CKBAL	Cave wall	0.00295412
-4.22749	CKBAL	Cave wall	5.92256e-05
-4.61012	CKBAL	Cave wall	2.45405e-05
-4.33311	CKBAL	Cave wall	4.64393e-05
-4.80461	CKBAL	Cave wall	1.56817e-05
-2.85622	CKBAL	Cave wall	0.00139247
-4.42555	CKBAL	Cave wall	3.75362e-05
-3.27261	CKBAL	Cave wall	0.000533816
-4.06104	CKBAL	Cave wall	8.68876e-05
-3.41191	CKBAL	Cave wall	0.000387338
-1.56462	CKBAL	Cave wall	0.0272506
-4.26639	CKBAL	Cave wall	5.41513e-05
-4.90805	CKBAL	Cave wall	1.23582e-05
-4.19188	CKBAL	Cave wall	6.42863e-05
-4.48866	CKBAL	Cave wall	3.24597e-05
-3.16618	CKBAL	Cave wall	0.000682056
-4.16357	CKBAL	Cave wall	6.8617e-05
-2.72743	MERMN	Cave wall	0.00187315
-3.84783	MERMN	Cave wall	0.000141961
-4.20907	MERMN	Cave wall	6.1791e-05
-5.48393	MERMN	Cave wall	3.28149e-06
-5.45755	MERMN	Cave wall	3.48699e-06
-5.16662	MERMN	Cave wall	6.81362e-06
-4.67497	MERMN	Cave wall	2.11363e-05
-4.79108	MERMN	Cave wall	1.61777e-05
-5.17947	MERMN	Cave wall	6.61504e-06
-5.16148	MERMN	Cave wall	6.89478e-06
-3.73243	MERMN	Cave wall	0.000185168
-4.10688	MERMN	Cave wall	7.81851e-05
-4.35791	MERMN	Cave wall	4.38618e-05
-4.83928	MERMN	Cave wall	1.44785e-05
-4.32196	MERMN	Cave wall	4.76478e-05
-4.43046	MERMN	Cave wall	3.71142e-05
-3.01916	MERMN	Cave wall	0.000956837
-3.77833	MERMN	Cave wall	0.000166596
-4.78161	MERMN	Cave wall	1.65343e-05
-3.00461	MERMN	Cave wall	0.000989449
-3.37669	MERMN	Cave wall	0.000420058
-3.9598	MERMN	Cave wall	0.000109698
-3.9826	MERMN	Cave wall	0.000104089
-4.55085	MERMN	Cave wall	2.81284e-05
-5.17003	MERMN	Cave wall	6.76029e-06
-5.58294	MERMN	Cave wall	2.61253e-06
-3.47891	MERMN	Cave wall	0.000331962
-3.06309	MERMN	Cave wall	0.000864794
-5.15052	MERMN	Cave wall	7.07094e-06
-4.59903	MERMN	Cave wall	2.51753e-05
-3.34143	MERMN	Cave wall	0.000455588
-4.1921	MERMN	Cave wall	6.42535e-05
-3.77744	MERMN	Cave wall	0.000166938
-4.50196	MERMN	Cave wall	3.14803e-05
-1.46373	MERMN	Cave wall	0.0343768
-3.10045	MERMN	Cave wall	0.000793506
-5.44809	MERMN	Cave wall	3.56379e-06
-4.99429	MERMN	Cave wall	1.01323e-05
-5.16379	MERMN	Cave wall	6.85812e-06
-4.75445	CKBAL	Cave wall	1.76014e-05
-3.13774	CKBAL	Cave wall	0.00072822
-3.08696	CKBAL	Cave wall	0.000818537
-5.13596	MERMN	Cave wall	7.31213e-06
-5.14365	MERMN	Cave wall	7.18374e-06
-3.99457	MERMN	Cave wall	0.000101258
-5.46742	MERMN	Cave wall	3.40861e-06
-3.6421	MERMN	Cave wall	0.000227983
-3.99548	MERMN	Cave wall	0.000101045
-4.18461	MERMN	Cave wall	6.53713e-05
-4.485	MERMN	Cave wall	3.27339e-05
-4.25727	MERMN	Cave wall	5.53006e-05
-3.70865	MERMN	Cave wall	0.00019559
-4.5961	MERMN	Cave wall	2.53454e-05
-4.27097	CKBAL	Cave wall	5.35828e-05
-4.07735	CKBAL	Cave wall	8.36846e-05
-4.81361	CKBAL	Cave wall	1.53601e-05
-5.1904	CKBAL	Cave wall	6.45064e-06
-5.10305	MERMN	Cave wall	7.88774e-06
-3.83773	S C	Cave wall	0.000145302
-4.95401	S C	Cave wall	1.1117e-05
-4.18449	TH LKE	Cave wall	6.53897e-05
-4.65452	TH LKE	Cave wall	2.21555e-05
-5.25579	TH LKE	Cave wall	5.5489e-06
-4.3298	TH LKE	Cave wall	4.67948e-05
-4.7054	TH LKE	Cave wall	1.97059e-05
-5.01669	TH LKE	Cave wall	9.62307e-06
-5.04615	TH LKE	Cave wall	8.99188e-06
-4.33025	TH LKE	Cave wall	4.67461e-05
-5.34703	TH LKE	Cave wall	4.49747e-06
-4.18852	TH LKE	Cave wall	6.47852e-05
-5.17839	TH LKE	Cave wall	6.63153e-06
-4.37252	TH LKE	Cave wall	4.24112e-05
-4.8922	TH LKE	Cave wall	1.28173e-05
-4.30811	TH LKE	Cave wall	4.9192e-05
-2.97859	TH LKE	Cave wall	0.00105054
-5.19572	TH LKE	Cave wall	6.37212e-06
-4.22926	TH LKE	Cave wall	5.89848e-05
-4.82981	TH LKE	Cave wall	1.47976e-05
-3.85826	TH LKE	Cave wall	0.000138593
-4.27523	TH LKE	Cave wall	5.30605e-05
-5.66183	N ADT	Cave wall	2.17858e-06
-2.61879	N ADT	Cave wall	0.00240551
-4.04293	N ADT	Cave wall	9.05875e-05
-5.33373	N ADT	Cave wall	4.63733e-06
-4.9571	N ADT	Cave wall	1.10383e-05
-4.81095	N ADT	Cave wall	1.54542e-05
-3.10151	N ADT	Cave wall	0.000791565
-3.55867	N ADT	Cave wall	0.000276265
-4.8039	N ADT	Cave wall	1.57073e-05
-4.77348	N ADT	Cave wall	1.68467e-05
-4.4813	N ADT	Cave wall	3.30138e-05
-5.17951	N ADT	Cave wall	6.61434e-06
-5.25992	N ADT	Cave wall	5.49646e-06
-4.81669	N ADT	Cave wall	1.52516e-05
-5.55599	N ADT	Cave wall	2.7798e-06
-5.54198	N ADT	Cave wall	2.87095e-06
-4.08197	DEN OC	Cave wall	8.28e-05
-4.27984	DEN OC	Cave wall	5.25e-05
-3.72388	DEN OC	Cave wall	0.000188851
-3.34858	DEN OC	Cave wall	0.000448145
-4.16749	DEN OC	Cave wall	6.8e-05
-4.32606	DEN OC	Cave wall	4.72e-05
-5.31336	DEN OC	Cave wall	4.86e-06
-4.79317	DEN OC	Cave wall	1.61e-05
-3.77322	DEN OC	Cave wall	0.000168568
-3.89208	DEN OC	Cave wall	0.000128209
-5.14752	DEN OC	Cave wall	7.12e-06
-3.11249	DEN OC	Cave wall	0.000771812
-5.27901	DEN OC	Cave wall	5.26e-06
-5.64207	DEN OC	Cave wall	2.28e-06
-4.7122	DEN OC	Cave wall	1.94e-05
-4.66555	DEN OC	Cave wall	2.16e-05
-4.9914	DEN OC	Cave wall	1.02e-05
-2.82285	DEN OC	Cave wall	0.00150365
-4.41005	DEN OC	Cave wall	3.89e-05
-3.8365	DEN OC	Cave wall	0.000145715
-3.0647	DEN OC	Cave wall	0.000861582
-4.56067	DEN OC	Cave wall	2.75e-05
-5.12148	DEN OC	Cave wall	7.56e-06
-3.34042	DEN OC	Cave wall	0.000456643
-4.4023	DEN OC	Cave wall	3.96e-05
-4.01773	DEN OC	Cave wall	9.6e-05
-4.16877	DEN OC	Cave wall	6.78e-05
-4.6517	DEN OC	Cave wall	2.23e-05
-5.28904	DEN OC	Cave wall	5.14e-06
-4.34679	DEN OC	Cave wall	4.5e-05
-3.92618	DEN OC	Cave wall	0.000118527
-3.63425	DEN OC	Cave wall	0.000232139
-3.94975	DEN OC	Cave wall	0.000112267
-5.08884	DEN OC	Cave wall	8.15e-06
-4.31785	DEN OC	Cave wall	4.81e-05
-5.65956	DEN OC	Cave wall	2.19e-06
-4.08672	DEN OC	Cave wall	8.19e-05
-3.11146	DEN OC	Cave wall	0.000773649
-3.02796	CIT	Cave wall	0.000937641
-4.48149	CIT	Cave wall	3.3e-05
-4.98716	CIT	Cave wall	1.03e-05
-3.02497	CIT	Cave wall	0.000944126
-2.37648	CIT	Cave wall	0.00420265
-2.61252	CIT	Cave wall	0.00244053
-4.54821	CIT	Cave wall	2.83e-05
-4.60555	CIT	Cave wall	2.48e-05
-5.28651	CIT	Cave wall	5.17e-06
-3.88705	CIT	Cave wall	0.000129703
-5.32514	CIT	Cave wall	4.73e-06
-1.43183	CIT	Cave wall	0.0369976
-5.26281	CIT	Cave wall	5.46e-06
-4.91721	CIT	Cave wall	1.21e-05
-4.62709	CIT	Cave wall	2.36e-05
-2.66868	CIT	Cave wall	0.00214448
-2.75412	CIT	Cave wall	0.00176148
-2.77732	CIT	Cave wall	0.00166986
-2.5911	CIT	Cave wall	0.00256391
-4.67572	CIT	Cave wall	2.11e-05
-3.30162	CIT	Cave wall	0.000499325
-1.91127	CIT	Cave wall	0.0122667
-3.35799	CIT	Cave wall	0.000438545
-2.91	CIT	Cave wall	0.00123026
-4.30627	CIT	Cave wall	4.94e-05
-4.15304	CIT	Cave wall	7.03e-05
-4.28735	CIT	Cave wall	5.16e-05
-4.39469	CIT	Cave wall	4.03e-05
-3.42529	CIT	Cave wall	0.000375588
-5.57512	CIT	Cave wall	2.66e-06
-3.9525	CIT	Cave wall	0.000111558
-4.26201	CIT	Cave wall	5.47e-05
-4.02228	CIT	Cave wall	9.5e-05
-4.33255	CIT	Cave wall	4.65e-05
-5.52143	CIT	Cave wall	3.01e-06
-2.68746	CIT	Cave wall	0.00205373
-4.28651	CIT	Cave wall	5.17e-05
-2.64197	CIT	Cave wall	0.00228048
-3.88476	CIT	Cave wall	0.000130388
-1.61078	CIT	Cave wall	0.0245032
-4.08262	R CREK	Cave wall	8.26761e-05
-4.4746	R CREK	Cave wall	3.35273e-05
-2.8972	R CREK	Cave wall	0.00126707
-3.59025	R CREK	Cave wall	0.000256892
-0.0289057	R CREK	Cave wall	0.935609
-2.88129	R CREK	Cave wall	0.00131435
-2.88405	R CREK	Cave wall	0.00130602
-2.75719	R CREK	Cave wall	0.00174909
-4.04738	R CREK	Cave wall	8.96651e-05
-4.86333	R CREK	Cave wall	1.36984e-05
-4.65275	R CREK	Cave wall	2.22457e-05
-2.64822	R CREK	Cave wall	0.00224793
-4.09271	R CREK	Cave wall	8.0777e-05
-2.69951	R CREK	Cave wall	0.0019975
-3.2524	R CREK	Cave wall	0.000559241
-1.48183	R CREK	Cave wall	0.0329741
-3.21237	R CREK	Cave wall	0.000613232
-5.64378	NSTO P	Cave wall	2.27104e-06
-2.02634	COBE B	Cave wall	0.00941151
-5.63481	COBE B	Cave wall	2.31839e-06
-2.21017	COBE B	Cave wall	0.00616356
-3.55448	COBE B	Cave wall	0.000278943
-4.56496	COBE B	Cave wall	2.72294e-05
-4.16272	COBE B	Cave wall	6.87506e-05
-4.2633	AWBERY	Cave wall	5.45376e-05
-3.30531	AWBERY	Cave wall	0.000495102
-4.18684	AWBERY	Cave wall	6.50373e-05
-2.90234	AWBERY	Cave wall	0.00125216
-4.02928	AWBERY	Cave wall	9.34802e-05
-2.48398	AWBERY	Cave wall	0.00328113
-2.67983	AWBERY	Cave wall	0.00209012
-3.83785	AWBERY	Cave wall	0.00014526
-4.63394	AWBERY	Cave wall	2.32304e-05
-5.25306	OY SAR	Cave wall	5.58398e-06
-5.2457	OY SAR	Cave wall	5.67942e-06
-4.67052	OY SAR	Cave wall	2.13539e-05
-4.67392	OY SAR	Cave wall	2.11875e-05
-4.7189	OY SAR	Cave wall	1.9103e-05
-4.46096	OY SAR	Cave wall	3.45973e-05
-3.71931	OY SAR	Cave wall	0.000190851
-4.96613	OY SAR	Cave wall	1.0811e-05
-5.31807	OY SAR	Cave wall	4.80763e-06
-5.48958	OY SAR	Cave wall	3.23906e-06
-4.12028	OY SAR	Cave wall	7.58082e-05
-4.19552	OY SAR	Cave wall	6.37504e-05
-5.50572	OY SAR	Cave wall	3.12089e-06
-1.90823	OY SAR	Cave wall	0.012353
-4.86108	OY SAR	Cave wall	1.37696e-05
-3.99151	OY SAR	Cave wall	0.000101973
-3.42446	OY SAR	Cave wall	0.000376307
-5.27115	OY SAR	Cave wall	5.35608e-06
-3.40722	OY SAR	Cave wall	0.000391543
-2.53678	OY SAR	Cave wall	0.00290547
-5.63768	OY SAR	Cave wall	2.30315e-06
-5.54808	OY SAR	Cave wall	2.83086e-06
-5.05149	OY SAR	Cave wall	8.88208e-06
-3.14472	OY SAR	Cave wall	0.000716598
-3.6245	OY SAR	Cave wall	0.000237409
-4.33894	OY SAR	Cave wall	4.58206e-05
-3.71555	OY SAR	Cave wall	0.000192511
-2.5775	OY SAR	Cave wall	0.00264547
-4.9461	OY SAR	Cave wall	1.13213e-05
-5.55618	LS CLV	Cave wall	2.77854e-06
-4.10207	LS CLV	Cave wall	7.90554e-05
-4.22699	LS CLV	Cave wall	5.92942e-05
-5.19291	LS CLV	Cave wall	6.4134e-06
-3.77041	LS CLV	Cave wall	0.000169666
-5.62893	LS CLV	Cave wall	2.34999e-06
-4.49761	LS CLV	Cave wall	3.17971e-05
-4.70891	LS CLV	Cave wall	1.95473e-05
-4.01396	LS CLV	Cave wall	9.68357e-05
-3.62179	LS CLV	Cave wall	0.000238896
-5.17995	LS CLV	Cave wall	6.60771e-06
-4.62045	LS CLV	Cave wall	2.39637e-05
-4.50194	LS CLV	Cave wall	3.14816e-05
-4.91971	OGRAH	Cave wall	1.20308e-05
-4.47683	OGRAH	Cave wall	3.33554e-05
-3.58262	OGRAH	Cave wall	0.000261446
-4.62122	OGRAH	Cave wall	2.39208e-05
-3.33052	OGRAH	Cave wall	0.000467172
-4.27109	OGRAH	Cave wall	5.35684e-05
-4.25662	OGRAH	Cave wall	5.53831e-05
-4.14569	OGRAH	Cave wall	7.15002e-05
-4.59581	OGRAH	Cave wall	2.53625e-05
-4.94838	OGRAH	Cave wall	1.12622e-05
-4.27061	OGRAH	Cave wall	5.36278e-05
-4.93021	OGRAH	Cave wall	1.17433e-05
-4.97498	OGRAH	Cave wall	1.0593e-05
-5.61553	OGRAH	Cave wall	2.42368e-06
-5.55734	OGRAH	Cave wall	2.77115e-06
-5.60924	NEL IT	Cave wall	2.45898e-06
-1.88175	TH PRT	Cave wall	0.0131297
-5.05453	TH PRT	Cave wall	8.82e-06
-4.20831	TH PRT	Cave wall	6.19e-05
-3.55535	TH PRT	Cave wall	0.000278386
-4.84771	TH PRT	Cave wall	1.42e-05
-4.42366	TH PRT	Cave wall	3.77e-05
-4.77211	TH PRT	Cave wall	1.69e-05
-5.09691	TH PRT	Cave wall	8e-06
-4.5986	TH PRT	Cave wall	2.52e-05
-3.24995	TH PRT	Cave wall	0.000562401
-3.59206	TH PRT	Cave wall	0.000255821
-4.07007	TH PRT	Cave wall	8.51e-05
-3.30774	TH PRT	Cave wall	0.000492333
-4.79588	TH PRT	Cave wall	1.6e-05
-2.57633	TH PRT	Cave wall	0.00265257
-4.13787	TH PRT	Cave wall	7.28e-05
-4.34486	TH PRT	Cave wall	4.52e-05
-2.05601	GEVIW	Cave wall	0.00878993
-4.27165	GEVIW	Cave wall	5.35e-05
-1.09477	GEVIW	Cave wall	0.080395
-5.19723	GEVIW	Cave wall	6.35e-06
-2.5838	IBEL	Cave wall	0.00260735
-3.00366	IBEL	Cave wall	0.000991603
-2.14765	IBEL	Cave wall	0.00711786
-2.2036	IBEL	Cave wall	0.00625748
-3.64487	IBEL	Cave wall	0.000226531
-3.60718	IBEL	Cave wall	0.000247073
-4.41125	IBEL	Cave wall	3.87927e-05
-4.02771	IBEL	Cave wall	9.38193e-05
-4.16117	IBEL	Cave wall	6.89972e-05
-5.19623	OWATMI	Cave wall	6.36452e-06
-5.02423	OWATMI	Cave wall	9.4573e-06
-5.61685	OWATMI	Cave wall	2.4163e-06
-4.40496	OWATMI	Cave wall	3.93591e-05
-1.94522	SESHE	Cave wall	0.0113444
-2.30026	SESHE	Cave wall	0.00500882
-2.38466	SESHE	Cave wall	0.00412423
-3.29602	SESHE	Cave wall	0.0005058
-1.88668	SESHE	Cave wall	0.0129814
-2.82466	SESHE	Cave wall	0.00149741
-2.08242	SESHE	Cave wall	0.00827136
-2.75212	SESHE	Cave wall	0.00176962
-4.22354	SESHE	Cave wall	5.97674e-05
-2.34795	SESHE	Cave wall	0.00448794
-2.63256	SESHE	Cave wall	0.00233044
-3.74603	SESHE	Cave wall	0.000179462
-3.01938	SESHE	Cave wall	0.000956357
-2.35727	SESHE	Cave wall	0.00439264
-2.56843	SESHE	Cave wall	0.00270131
-2.55994	SESHE	Cave wall	0.00275462
-2.33847	SESHE	Cave wall	0.00458699
-2.79326	SESHE	Cave wall	0.00160969
-2.45711	SESHE	Cave wall	0.00349054
-2.87319	SESHE	Cave wall	0.00133907
-4.42782	SESHE	Cave wall	3.73409e-05
-5.09897	A MIE	Cave wall	7.96218e-06
-2.51556	A MIE	Cave wall	0.00305095
-3.51694	A MIE	Cave wall	0.000304128
-3.5979	A MIE	Cave wall	0.000252406
-2.92624	A MIE	Cave wall	0.00118513
-3.16821	A MIE	Cave wall	0.000678876
-3.65821	A MIE	Cave wall	0.000219679
-2.31606	A MIE	Cave wall	0.00482993
-4.16208	A MIE	Cave wall	6.88518e-05
-3.55833	A MIE	Cave wall	0.000276481
-2.88668	A MIE	Cave wall	0.00129813
-4.60867	A MIE	Cave wall	2.46223e-05
-2.50748	A MIE	Cave wall	0.00310828
-4.30884	A MIE	Cave wall	4.91084e-05
-4.67728	A MIE	Cave wall	2.1024e-05
-5.51454	A MIE	Cave wall	3.05817e-06
-4.70506	OY SAR	Cave wall	1.97217e-05
-5.229	OY SAR	Cave wall	5.90201e-06
-5.42258	OY SAR	Cave wall	3.77938e-06
-4.68992	OY SAR	Cave wall	2.0421e-05
-3.80041	OY SAR	Cave wall	0.000158339
-4.62142	OY SAR	Cave wall	2.39101e-05
-3.84014	OY SAR	Cave wall	0.000144497
-3.95001	OY SAR	Cave wall	0.0001122
-4.50998	OY SAR	Cave wall	3.09043e-05
-2.97085	OY SAR	Cave wall	0.00106943
-2.28932	OY SAR	Cave wall	0.00513664
-3.81758	OY SAR	Cave wall	0.000152203
-5.58706	OY SAR	Cave wall	2.58784e-06
-5.56219	OY SAR	Cave wall	2.74038e-06
-5.25556	OY SAR	Cave wall	5.55185e-06
-5.63338	OY SAR	Cave wall	2.32605e-06
-3.97109	OGRAH	Cave wall	0.000106884
-4.78279	OGRAH	Cave wall	1.64895e-05
-5.15806	OGRAH	Cave wall	6.9493e-06
-5.23521	OGRAH	Cave wall	5.81823e-06
-5.64928	OGRAH	Cave wall	2.24245e-06
-4.85217	TH PRT	Cave wall	1.40551e-05
-5.65427	TH PRT	Cave wall	2.21679e-06
-4.34215	TH PRT	Cave wall	4.54829e-05
-4.12213	TH PRT	Cave wall	7.54874e-05
-5.46837	TH PRT	Cave wall	3.40117e-06
-4.04102	DEN OC	Cave wall	9.09864e-05
-4.43439	DEN OC	Cave wall	3.67796e-05
-3.64554	DEN OC	Cave wall	0.000226183
-4.15664	DEN OC	Cave wall	6.9721e-05
-2.51895	DEN OC	Cave wall	0.00302724
[truncated: 790 more rows]

## Sheet: Supplementary Table S3
Table S3 PERMANOVA analysis results of bacterial communities in different groups of cave walls.
	Bray-Curtis distance			Weighted unifrac distance			Unweighted unifrac distance
	Pseudo-F	P-value	R2	Pseudo-F	P-value	R2	Pseudo-F	P-value	R2
Sampling time	0.589	0.0001	0.022	0.786	0.0005	0.029	0.021	0.0004	0.039
Sampling area	3.946	0.013	0.075	4.325	0.056	0.081	2.267	0.036	0.044
Pd detection status	1.949	0.307	0.037	2.118	0.51	0.039	1.622	0.45	0.031
Note: R code used for PERMANOVA analysis is adonis2(~time+area+Pd_detection_status, data=group, permutations=9999, by="margin",strata = group$siteID)

## Sheet: Supplementary Table S4
Table S4 Similarity of potential pathogen inhibition among ASVs with a relative abundance greater than 0.01% using culture-independent method.
Family	Genus	Sequence similarity (%)	Reference
Comamonadaceae	Acidovorax	95.17-99.45	Woodhams et al. 2015 [1]
Moraxellaceae	Acinetobacter	95.36-97.44	Woodhams et al. 2015 [1]
Nocardioidaceae	Aeromicrobium	96.10-99.02	Woodhams et al. 2015 [1]
Aeromonadaceae	Aeromonas	98.14-99.30	Woodhams et al. 2015 [1]
Microbacteriaceae	Agromyces	100	Woodhams et al. 2015 [1]
Micrococcaceae	Arthrobacter	95.25-100	Micalizzi et al. 2017 [2]
			Lu et al. 2024 [3]
			Woodhams et al. 2015 [1]
Bacillaceae	Bacillus	95.35-99.7	Woodhams et al. 2015 [1]
Caulobacteraceae	Brevundimonas	96.23-100	Woodhams et al. 2015 [1]
Weeksellaceae	Chryseobacterium	95.99-100	Woodhams et al. 2015 [1]
			Lu et al. 2024 [3]
Deinococcaceae	Deinococcus	97.93-100	Woodhams et al. 2015 [1]
Bacillaceae	Exiguobacterium	97.2-100	Woodhams et al. 2015 [1]
Flavobacteriaceae	Flavobacterium	95.05-100	Woodhams et al. 2015 [1]
			Walke et al. 2017 [4]
Xanthomonadaceae	Luteimonas	95.1-97.2	Woodhams et al. 2015 [1]
Bacillaceae	Lysinibacillus	99.07-99.77	Woodhams et al. 2015 [1]
Xanthomonadaceae	Lysobacter	95.1-99.77	Woodhams et al. 2015 [1]
Microbacteriaceae	Microbacterium	97.26-100	Woodhams et al. 2015 [1]
			Madison et al. 2017 [5]
Nocardiaceae	Nocardia	95.11-99.39	Woodhams et al. 2015 [1]
Sphingomonadaceae	Novosphingobium	97.28-99.01	Woodhams et al. 2015 [1]
Paenibacillaceae	Paenibacillus	95.09-98.6	Woodhams et al. 2015 [1]
Sphingobacteriaceae	Pedobacter	96.7-98.82	Woodhams et al. 2015 [1]
Comamonadaceae	Polaromonas	98.23-98.26	Woodhams et al. 2015 [1]
Pseudomonadaceae	Pseudomonas	95.10-100	Woodhams et al. 2015 [1]
Nocardiaceae	Rhodococcus	95.13-100	Woodhams et al. 2015 [1]
			Hamm et al. 2017 [6]
			Lu et al. 2024 [3]
Yersiniaceae	Serratia	99.77	Woodhams et al. 2015 [1]
Sphingomonadaceae	Sphingobacterium	99.29-100	Woodhams et al. 2015 [1]
			Lu et al. 2024 [3]
Sphingomonadaceae	Sphingomonas	95.02-100	Woodhams et al. 2015 [1]
Comamonadaceae	Variovorax	98.14-99.77	Woodhams et al. 2015 [1]
Reference
[1] Woodhams DC, Alford RA, Antwis RE, Archer H, Becker MH, Belden LK, et al. Antifungal isolates database of amphibian skin-associated bacteria and function against emerging fungal pathogens. Ecology. 2015;96:595-95
[2] Micalizzi EW, Mack JN, White GP, Avis TJ, Smith ML. Microbial inhibitors of the fungus Pseudogymnoascus destructans,the causal agent of white-nose syndrome in bats. PLoS One. 2017;12
[3] Lu Y, Ren H, Li Z, Leng H, Li A, Dai W, et al. Microbiota diversity and anti-Pseudogymnoascus destructans bacteria isolated from Myotis pilosus skin during late hibernation. Appl Environ Microbiol. 2024;0:e00693-24
[4] Walke JB, Becker MH, Hughey MC, Swartwout MC, Jensen RV, Belden LK. Dominance-function relationships in the amphibian skin microbiome. Environ Microbiol. 2017;19:3387-97
[5] Madison JD, Berg EA, Abarca JG, Whitfield SM, Gorbatenko O, Pinto A, et al. Characterization of Batrachochytrium dendrobatidis inhibiting bacteria from amphibian populations in Costa Rica. Front Microbiol. 2017;8
[6] Hamm PS, Caimi NA, Northup DE, Valdez EW, Buecher DC, Dunlap CA, et al. Western bats as a reservoir of novel Streptomyces species with antifungal activity. Appl Environ Microbiol. 2017;83

## Sheet: Supplementary Table S5
Table S5 Comparing with the reference database, ASVs with a relative abundance greater than 0.01% that share 100% similarity.
Reference database name	ASV	Family	Genus	References
Atelopuslimosus-inhibitory_11	ASV10941, ASV8331, ASV846, ASV278	Microbacteriaceae	Agromyces	Woodhams et al. 2015 [1]
Ranamuscosa-inhibitory_1	ASV6231	Microbacteriaceae	Arthrobacter	Woodhams et al. 2015 [1]
Alytesobstetricans-inhibitory_44 Alytesobstetricans-inhibitory_8	ASV16567, ASV7210, ASV2249 ASV2237, ASV2146, ASV2136 ASV2124	Weeksellaceae	Chryseobacterium	Woodhams et al. 2015 [1]
Ranasphenocephala-inhibitory_12	ASV2152, ASV2133	Deinococcaceae	Deinococcus	Woodhams et al. 2015 [1]
Lithobatescatesbeianus-inhibitory_25	ASV2277	Bacillaceae	Exiguobacterium	Woodhams et al. 2015 [1]
Lithobatescatesbeianus-inhibitory_26
Lithobatescatesbeianus-inhibitory_33
Alytesobstetricans-inhibitory_56	ASV242	Flavobacteriaceae	Flavobacterium	Woodhams et al. 2015 [1]
Lithobatescatesbeianus-inhibitory_20	ASV2250	Microbacteriaceae	Microbacterium	Woodhams et al. 2015 [1]
Lithobatescatesbeianus-inhibitory_23
Ranamuscosa-inhibitory_25	ASV7418	Pseudomonadaceae	Pseudomonas	Woodhams et al. 2015 [1]
Ranamuscosa-inhibitory_34
Ranamuscosa-inhibitory_39
Ranamuscosa-inhibitory_40
Ranamuscosa-inhibitory_41
Ranamuscosa-inhibitory_42
Ranamuscosa-inhibitory_43
Ranamuscosa-inhibitory_44
Ranamuscosa-inhibitory_46
Ranamuscosa-inhibitory_48
Lithobatescatesbeianus-inhibitory_9	ASV24248, ASV20408, ASV17079, ASV15160, ASV12824, ASV11510, ASV9125, ASV8868, ASV8375, ASV7052, ASV6148, ASV1726, ASV1646, ASV1598, ASV1597, ASV1093, ASV1087, ASV513. ASV209, ASV173	Pseudomonadaceae	Pseudomonas	Woodhams et al. 2015 [1]
Craugastorcrassidigitus-inhibitory_96	ASV30361, ASV30334, ASV30289, ASV29122, ASV28553, ASV28286, ASV27679, ASV26663, ASV26316, ASV26281, ASV25390, ASV24352, ASV24284, ASV24248, ASV23853, ASV23433, ASV23338, ASV22231, ASV22226, ASV22200, ASV22194, ASV22155, ASV22139, ASV22133, ASV22114, ASV22113, ASV22062, ASV22050, ASV22037, ASV21995, ASV21044, ASV21001, ASV20985, ASV20471, ASV20408, ASV20401, ASV20392, ASV20390, ASV20372, ASV20362,…	Pseudomonadaceae	Pseudomonas	Woodhams et al. 2015 [1]
Craugastorcrassidigitus-inhibitory_164
Alytesobstetricans-inhibitory_52	ASV20985	Pseudomonadaceae	Pseudomonas	Woodhams et al. 2015 [1]
Craugastorcrassidigitus-inhibitory_173	ASV2199	Sphingobacteriaceae	Sphingobacterium	Woodhams et al. 2015 [1]
Lithobatescatesbeianus-inhibitory_2	ASV2268	Sphingomonadaceae	Sphingomonas	Woodhams et al. 2015 [1]
16_2	ASV7210	Weeksellaceae	Chryseobacterium	Lu et al. 2024 [3]
11-7; 15-3; 15-7	ASV22975	Nocardiaceae	Rhodococcus	Lu et al. 2024 [3]
Mantidactylusbetsileanus-inhibitory_13	ASV2135	Caulobacteraceae	Brevundimonas	Woodhams et al. 2015 [1]
Mantidactylusbetsileanus-inhibitory_2
Mantidactylusbetsileanus-inhibitory_7
Mantidactylusbetsileanus-inhibitory_9
Flavobacterium sp. HP11M 16S ribosomal RNA gene, partial sequence	ASV10696	Flavobacteriaceae	Flavobacterium	Walke et al. 2015 [4]
Flavobacterium sp. HP11B 16S ribosomal RNA gene, partial sequence
Flavobacterium sp. CC7K 16S ribosomal RNA gene, partial sequence
Flavobacterium sp. CC10C 16S ribosomal RNA gene, partial sequence
Rhodococcus qingshengii strain djl-6-2 16S ribosomal RNA, partial sequence	ASV22975	Nocardiaceae	Rhodococcus	Chuang et al. 2021 [7]
Craugastorcrassidigitus-inhibitory_173	ASV2199	Sphingobacteriaceae	Sphingobacterium	Woodhams et al. 2015 [1]
Lithobatescatesbeianus-inhibitory_2	ASV2268	Sphingomonadaceae	Sphingomonas	Woodhams et al. 2015 [1]
Reference
[1] Woodhams DC, Alford RA, Antwis RE, Archer H, Becker MH, Belden LK, et al. Antifungal isolates database of amphibian skin-associated bacteria and function against emerging fungal pathogens. Ecology. 2015;96:595-95
[2] Micalizzi EW, Mack JN, White GP, Avis TJ, Smith ML. Microbial inhibitors of the fungus Pseudogymnoascus destructans,the causal agent of white-nose syndrome in bats. PLoS One. 2017;12
[3] Lu Y, Ren H, Li Z, Leng H, Li A, Dai W, et al. Microbiota diversity and anti-Pseudogymnoascus destructans bacteria isolated from Myotis pilosus skin during late hibernation. Appl Environ Microbiol. 2024;0:e00693-24
[4] Walke JB, Becker MH, Hughey MC, Swartwout MC, Jensen RV, Belden LK. Dominance-function relationships in the amphibian skin microbiome. Environ Microbiol. 2017;19:3387-97
[5] Madison JD, Berg EA, Abarca JG, Whitfield SM, Gorbatenko O, Pinto A, et al. Characterization of Batrachochytrium dendrobatidis inhibiting bacteria from amphibian populations in Costa Rica. Front Microbiol. 2017;8
[6] Hamm PS, Caimi NA, Northup DE, Valdez EW, Buecher DC, Dunlap CA, et al. Western bats as a reservoir of novel Streptomyces species with antifungal activity. Appl Environ Microbiol. 2017;83
[7] Chuang S, Yang H, Wang X, Xue C, Jiang J, Hong Q. Potential effects of Rhodococcus qingshengii strain djl-6 on the bioremediation of carbendazim-contaminated soil and the assembly of its microbiome. J Hazard Mater. 2021;414:125496

## Sheet: Supplementary Table S6
Table S6 P values of significant differences in potential inhibition of Pd genera between different groups.
Genus	Sampling time	Sampling area	Pd detection status
Achromobacter	0.001	0.503	0.043
Aeromicrobium	0.576	0.069	0.875
Agromyces	0.947	0.013	0.343
Arthrobacter	0.654	0.244	0.251
Bacillus	0.116	0.517	0.275
Crossiella	0.488	0.279	0.587
Deinococcus	0.044	0.341	0.474
Flavobacterium	0.855	0.054	0.099
Luteimonas	0.489	0.845	0.033
Lysobacter	0.509	0.021	0.148
Mesorhizobium	0.508	0.973	1
Nitrospira	0.275	0.154	0.012
Nocardia	0.156	0.649	0.546
Nocardioides	0.54	0.001	0.311
Novosphingobium	0.803	0.01	0.546
Paenibacillus	0.007	0.464	0.865
Pedobacter	0.003	0.098	0.227
Polaromonas	0.836	0.328	0.005
Pseudomonas	0.717	0.012	0.349
Pseudonocardia	0.976	0.385	0.391
Psychrobacillus	0.042	0.118	0.6
Rhodococcus	0.44	2.59e-05	0.012
Roseomonas	0.538	0.159	0.474
Salinispora	0.985	0.307	0.084
Sphingomonas	1	0.135	0.776
Sphingopyxis	0.982	0.069	0.428
Sporichthya	0.717	0.85	0.09
Sporosarcina	0.204	0.312	0.654
Streptomyces	0.893	4.26e-05	0.179
Variovorax	0.945	0.062	0.517

## Sheet: Supplementary Table S7
Table S7 Alignment results of culture-dependent sequences with two databases.
Isolate ID	Name	GenBank Accession	Percent Identity	Name	Percent Identity	Ezicloud Accession	Final identification
NDF1-1R	NR_029027.1	Paeniglutamicibacter kerguelensis	98.64	Paeniglutamicibacter kerguelensis	98.64	AJ606062	Micrococcaceae
NDF1-2R	NR_104702.1	Arthrobacter psychrochitiniphilus	99.22	CP007595_s	99.29	CP007595	Arthrobacter
NDF1-3R	NR_171475.1	Flavobacterium laiguense	97.89	Flavobacterium pygoscelis	98.09	OL415579	Flavobacteriaceae
NDF1-4R	NR_113710.1	Flavobacterium hydatis	98.69	Flavobacterium frigoritolerans	99.35	MN134564	Flavobacterium
NDF1-5R	NR_025102.1	Pseudomonas gregormendelii	99.35	Pseudomonas piscicola	99.35	LR797558	Pseudomonas
NDF1-6R	NR_152069.1	Acinetobacter pragensis	97.72	Acinetobacter silvestris	99.29	OM630156	Acinetobacter
NDF1-7R	NR_104702.1	Arthrobacter psychrochitiniphilus	99.07	CP007595_s	99.29	CP007595	Arthrobacter
NDF1-8R	NR_152069.1	Acinetobacter pragensis	97.72	Acinetobacter silvestris	99.29	OM630156	Acinetobacter
NDF1-1L	NR_104702.1	Arthrobacter psychrochitiniphilus	99	CP007595_s	99.29	CP007595	Arthrobacter
NDF1-2L	NR_116714.1	Acinetobacter kyonggiensis	98.35	NEGC_s(Acinetobacter)	99.64	NEGC01000005	Acinetobacter
NDF1-3L	NR_152069.1	Acinetobacter pragensis	97.72	Acinetobacter silvestris	99.29	OM630156	Acinetobacter
NDF1-4L	NR_116714.1	Acinetobacter kyonggiensis	97.44	Acinetobacter silvestris	99.46	OM630157	Acinetobacter
NDF1-5L	NR_025102.1	Pseudomonas gregormendelii	99.22	Pseudomonas piscicola	99.35	LR797558	Pseudomonas
NDF1-6L	NR_115064.1	Peribacillus frigoritolerans	99.79	Peribacillus frigoritolerans	99.79	AM747813	Peribacillus
NDF1-8L	NR_181930.1	Acinetobacter silvestris	99.5	Acinetobacter silvestris	99.5	OM630156	Acinetobacter
NDF2-1R	NR_042605.1	Pedobacter steynii	97.85	Pedobacter polysacchareus	99.42	MN661246	Pedobacter
NDF2-2R	NR_118439.1	Bacillus aerius	100	Bacillus altitudinis	100	ASJC01000029	Bacillus
NDF2-3R	NR_145954.1	Flavobacterium branchiarum	98.63	Flavobacterium cupreum	98.92	MH100899	Flavobacteriaceae
NDF2-4R	NR_156815.1	Pseudomonas silesiensis	98.8	Pseudomonas nunensis	99.08	GQ254719	Pseudomonas
NDF2-5R	NR_156815.1	Pseudomonas silesiensis	98.8	Pseudomonas nunensis	99.08	GQ254719	Pseudomonas
NDF2-7R	NR_156815.1	Pseudomonas silesiensis	98.8	CP029482_s	99.01	CP029482	Pseudomonas
NDF2-8R	NR_104702.1	Arthrobacter psychrochitiniphilus	99.08	CP007595_s	99.43	CP007595	Arthrobacter
NDF2-3L	NR_156815.1	Pseudomonas silesiensis	98.78	Pseudomonas silesiensis	98.62	KX276592	Pseudomonas
NDF2-4L	NR_117177.1	Pseudomonas frederiksbergensis	99.36	Pseudomonas piscicola	99.35	LR797558	Pseudomonas
NDF2-5L	NR_113710.1	Flavobacterium hydatis	98.96	Flavobacterium cupreum	99.48	MH100899	Flavobacterium
NDF2-6L	NR_029027.1	Paeniglutamicibacter kerguelensis	99.28	Paeniglutamicibacter kerguelensis	99.13	AJ606062	Paeniglutamicibacter
NDF3-2R	NR_029027.1	Paeniglutamicibacter kerguelensis	98.77	Paeniglutamicibacter kerguelensis	98.84	AJ606062	Micrococcaceae
NDF3-3R	NR_145954.1	Flavobacterium branchiarum	99.06	Flavobacterium frigoritolerans	98.84	MN134564	Flavobacterium
NDF3-4R	NR_156815.1	Pseudomonas silesiensis	99.57	Pseudomonas piscicola	99.51	LR797558	Pseudomonas
NDF3-6R	NR_025083.1	Arthrobacter methylotrophus	97.47	Arthrobacter methylotrophus	97.46	AF235090	Micrococcaceae
NDF3-2L	NR_116299.1	Pseudomonas brassicacearum subsp. neoaurantiaca	98.73	Pseudomonas tehranensis	99.22	JABWQV010000431	Pseudomonas
NDF3-3L	NR_104702.1	Arthrobacter psychrochitiniphilus	99.09	Arthrobacter psychrochitiniphilus	98.86	AF134179	Arthrobacter
NDF4-1R	NR_117826.1	Pseudomonas corrugata	98.67	Pseudomonas tehranensis	99.22	JABWQV010000431	Pseudomonas
NDF4-2R	NR_116299.1	Pseudomonas brassicacearum subsp. neoaurantiaca	99.29	Pseudomonas canavaninivorans	99.71	MZ644983	Pseudomonas
NDF4-3R	NR_116299.1	Pseudomonas brassicacearum subsp. neoaurantiaca	99.15	Pseudomonas tehranensis	99.43	JABWQV010000431	Pseudomonas
NDF4-4R	NR_116299.1	Pseudomonas brassicacearum subsp. neoaurantiaca	99.01	Pseudomonas tehranensis	99.43	JABWQV010000431	Pseudomonas
NDF4-5R	NR_116299.1	Pseudomonas brassicacearum subsp. neoaurantiaca	98.93	Pseudomonas piscicola	99.03	LR797558	Pseudomonas
NDF4-6R	NR_026236.1	Pseudarthrobacter oxydans	98.64	Pseudarthrobacter psychrotolerans	99.78	MN559964	Pseudarthrobacter
NDF4-7R	NR_041794.1	Bacillus safensis FO-36b	99.93	Bacillus safensis subsp. safensis	99.93	ASJD01000027	Bacillus
NDF4-1L	NR_116299.1	Pseudomonas brassicacearum subsp. neoaurantiaca	98.74	Pseudomonas piscicola	99.03	LR797558	Pseudomonas
NDF4-2L	NR_116299.1	Pseudomonas brassicacearum subsp. neoaurantiaca	97.01	Pseudomonas canavaninivorans	99.36	MZ644983	Pseudomonas
NDF5-1R	NR_029027.1	Paeniglutamicibacter kerguelensis	99.14	Paeniglutamicibacter kerguelensis	99.14	AJ606062	Paeniglutamicibacter
NDF5-2R	NR_156815.1	Pseudomonas silesiensis	98.3	Pseudomonas nunensis	99.07	GQ254719	Pseudomonas
NDF5-4R	NR_029027.1	Paeniglutamicibacter kerguelensis	98.99	Paeniglutamicibacter kerguelensis	98.85	AJ606062	Micrococcaceae
NDF5-5R	NR_156815.1	Pseudomonas silesiensis	98.85	Pseudomonas nunensis	98.92	GQ254719	Pseudomonadaceae
NDF5-1L	NR_029027.1	Paeniglutamicibacter kerguelensis	99.39	Paeniglutamicibacter kerguelensis	99.13	AJ606062	Paeniglutamicibacter
NDF5-4L	NR_114223.1	Pseudomonas migulae	99.29	Pseudomonas kielensis	99.79	MW377589	Pseudomonas
NDF5-5L	NR_029027.1	Paeniglutamicibacter kerguelensis	99.35	Paeniglutamicibacter kerguelensis	99.35	AJ606062	Paeniglutamicibacter
NDF5-6L	NR_117474.1	Peribacillus frigoritolerans	99.86	Peribacillus frigoritolerans	99.93	AM747813	Peribacillus
NDF6-4R	NR_145562.1	Pseudomonas glareae	97.72	Pseudomonas cavernicola	99.14	QYUR01000006	Pseudomonas
NDF6-5R	NR_029027.1	Paeniglutamicibacter kerguelensis	99.06	Paeniglutamicibacter kerguelensis	98.91	AJ606062	Paeniglutamicibacter
NDF6-3L	NR_104702.1	Arthrobacter psychrochitiniphilus	99.14	CP007595_s	99.29	CP007595	Arthrobacter
NDF16-1L	NR_044581.1	Flavobacterium chungangense	98.98	FQWW_s	99.42	FQWW01000014	Flavobacterium
NDF16-2L	NR_134710.1	Chryseobacterium polytrichastri	99.35	Chryseobacterium polytrichastri	99.49	KC560018	Chryseobacterium
NDF16-5L	NR_025103.1	Pseudomonas brenneri	99.72	Pseudomonas brenneri	99.64	AF268968	Pseudomonas
NDF16-1R	NR_108512.1	Flavobacterium chilense	98.84	FQWW_s	99.42	FQWW01000014	Flavobacterium
NDF16-2R	NR_148635.1	Comamonas piscis	99.28	Comamonas piscis	99.14	KM263565	Comamonas
NDF17-1L	NR_116899.1	Pseudomonas baetica	99	Pseudomonas laurylsulfatiphila	99.86	KY462012	Pseudomonas
NDF17-7L	NR_116299.1	Pseudomonas brassicacearum subsp. neoaurantiaca	99.22	Pseudomonas marvdashtae	99.5	JABWQX010000026	Pseudomonas
NDF17-8L	NR_042541.1	Pseudomonas reinekei	99.5	Pseudomonas jessenii	99.57	NIWT01000013	Pseudomonas
NDF17-1R	NR_116299.1	Pseudomonas brassicacearum subsp. neoaurantiaca	98.79	Pseudomonas marvdashtae	99.14	JABWQX010000026	Pseudomonas
NDF17-2R	NR_117177.1	Pseudomonas frederiksbergensis	99.79	Pseudomonas piscicola	99.68	LR797558	Pseudomonas
NDF17-7R	NR_116299.1	Pseudomonas brassicacearum subsp. neoaurantiaca	99.36	Pseudomonas marvdashtae	99.64	JABWQX010000026	Pseudomonas
NDF18-1L	NR_042541.1	Pseudomonas reinekei	99.57	Pseudomonas jessenii	99.43	NIWT01000013	Pseudomonas
NDF18-5L	NR_116299.1	Pseudomonas brassicacearum subsp. neoaurantiaca	99.36	Pseudomonas tehranensis	99.22	JABWQV010000431	Pseudomonas
NDF18-6L	NR_179728.1	Pseudomonas laurylsulfativorans	98.71	CABVIY_s	99.56	CABVIY010000013	Pseudomonas
NDF18-1R	NR_042605.1	Pedobacter steynii	98.92	Pedobacter caeni	99.01	AJ786798	Pedobacter
NDF18-4R	NR_025083.1	Arthrobacter methylotrophus	97.42	Arthrobacter bambusae	97.48	KF150696	Micrococcaceae
NDF18-6R	NR_024918.1	Pseudomonas jessenii	99.29	CABVIY_s	99.86	CABVIY010000013	Pseudomonas
NDF18-9R	NR_156815.1	Pseudomonas silesiensis	99	Pseudomonas nunensis	98.93	GQ254719	Pseudomonas
NFF1-1L	NR_114911.1	Pseudomonas extremaustralis 14-3	98.96	Pseudomonas nunensis	98.83	GQ254719	Pseudomonadaceae
NFF1-2L	NR_145952.1	Flavobacterium collinsii	99.03	Flavobacterium pectinovorum	99.11	jgi.1107681	Flavobacterium
NFF1-3L	NR_025103.1	Pseudomonas brenneri	99.93	Pseudomonas brenneri	100	AF268968	Pseudomonas
NFF1-4L	NR_024951.1	Pseudomonas thivervalensis	99.04	Pseudomonas marvdashtae	99.26	JABWQX010000026	Pseudomonas
NFF1-5L	NR_156815.1	Pseudomonas silesiensis	99.71	Pseudomonas nunensis	99.93	GQ254719	Pseudomonas
NFF1-7L	NR_112469.1	Streptomyces spororaveus	99.69	Streptomyces vinaceus	99.69	AB184394	Streptomyces
NFF1-10L	NR_043403.1	Bacillus thuringiensis	100	Bacillus mobilis	100	MACF01000036	Bacillus
NFF1-1R	NR_024918.1	Pseudomonas jessenii	99.42	Pseudomonas laurylsulfativorans	99.78	MF554631	Pseudomonas
NFF1-6R	NR_043403.1	Bacillus thuringiensis	100	Bacillus thuringiensis gv. thuringiensis	100	ACNF01000156	Bacillus
NFF1-7R	NR_025103.1	Pseudomonas brenneri	99.56	Pseudomonas edaphica	99.71	LC272923	Pseudomonas
NFF1-8R	NR_148764.1	Pseudomonas weihenstephanensis	99.42	Pseudomonas taetrolens	99.71	JYLA01000019	Pseudomonas
NFF1-10R	NR_145562.1	Pseudomonas glareae	97.83	Pseudomonas cavernicola	99.42	QYUR01000006	Pseudomonas
NFF1-11R	NR_042520.1	Flavobacterium hercynium	98.27	Flavobacterium cupreum	98.21	MH100899	Flavobacteriaceae
NFF1-12R	NR_121761.1	Bacillus toyonensis	100	Bacillus thuringiensis gv. thuringiensis	100	ACNF01000156	Bacillus
NFF2-1L	NR_116299.1	Pseudomonas brassicacearum subsp. neoaurantiaca	99.06	Pseudomonas alvandae	99.35	GCA_019141525.1_1	Pseudomonas
NFF2-2L	NR_156815.1	Pseudomonas silesiensis	98.81	Pseudomonas piscicola	98.54	LR797558	Pseudomonadaceae
NFF2-3L	NR_116299.1	Pseudomonas brassicacearum subsp. neoaurantiaca	99.06	Pseudomonas tehranensis	99.35	JABWQV010000431	Pseudomonas
NFF2-4L	NR_121761.1	Bacillus toyonensis	100	Bacillus thuringiensis gv. thuringiensis	100	ACNF01000156	Bacillus
NFF2-5L	NR_117826.1	Pseudomonas corrugata	99.57	Pseudomonas alvandae	99.86	GCA_019141525.1_1	Pseudomonas
NFF2-6L	NR_029027.1	Paeniglutamicibacter kerguelensis	99.47	Paeniglutamicibacter cryotolerans	97.58	GQ406812	Paeniglutamicibacter
NFF2-7L	NR_116299.1	Pseudomonas brassicacearum subsp. neoaurantiaca	99.42	Pseudomonas tehranensis	99.49	JABWQV010000431	Pseudomonas
NFF2-8L	NR_114911.1	Pseudomonas extremaustralis 14-3	99.04	Pseudomonas nunensis	98.7	GQ254719	Pseudomonas
NFF2-9L	NR_170438.1	Pseudomonas fildesensis	98.89	Pseudomonas farris	98.56	GCA_019145235.1_21	Pseudomonadaceae
NFF2-10L	NR_116714.1	Acinetobacter kyonggiensis	98.42	Acinetobacter silvestris	98.27	OM630156	Moraxellaceae
NFF2-1R	NR_109013.1	Polaromonas glacialis	99.21	Polaromonas cryoconiti	99.28	HM583567	Polaromonas
NFF2-2R	NR_024951.1	Pseudomonas thivervalensis	98.99	Pseudomonas marvdashtae	99.21	JABWQX010000026	Pseudomonas
NFF2-3R	NR_116299.1	Pseudomonas brassicacearum subsp. neoaurantiaca	99.32	Pseudomonas piscicola	99.76	LR797558	Pseudomonas
NFF2-5R	NR_116299.1	Pseudomonas brassicacearum subsp. neoaurantiaca	99.06	Pseudomonas canavaninivorans	99.42	MZ644983	Pseudomonas
NFF2-6R	NR_121761.1	Bacillus toyonensis	99.52	Bacillus arachidis	99.35	OM062591	Bacillus
NFF2-7R	NR_114911.1	Pseudomonas extremaustralis 14-3	99.18	Pseudomonas farris	98.77	GCA_019145235.1_21	Pseudomonas
NFF2-8R	NR_024951.1	Pseudomonas thivervalensis	99.57	Pseudomonas marvdashtae	99.64	JABWQX010000026	Pseudomonas
NFF2-9R	NR_116299.1	Pseudomonas brassicacearum subsp. neoaurantiaca	99.64	Pseudomonas alvandae	99.93	GCA_019141525.1_1	Pseudomonas
NFF2-10R	NR_029027.1	Paeniglutamicibacter kerguelensis	98.68	Paeniglutamicibacter kerguelensis	99.27	AJ606062	Paeniglutamicibacter
NFF2-11R	NR_145562.1	Pseudomonas glareae	97.76	Pseudomonas cavernicola	99.35	QYUR01000006	Pseudomonas
NFF3-1R	NR_145562.1	Pseudomonas glareae	97.47	Pseudomonas cavernicola	99.28	QYUR01000006	Pseudomonas
NFF3-4R	NR_116191.1	Bacillus pumilus	100	Bacillus zhangzhouensis	99.93	JOTP01000061	Bacillus pumilus
NFF3-5R	NR_145886.1	Rhodococcus qingshengii	99.84	Rhodococcus baikonurensis	97.24	AB071951	Rhodococcus
NFF3-6R	NR_117530.1	Rhizobium herbae	99.68	Pararhizobium herbae	99.68	GU565534	Rhizobium
NFF3-7R	NR_044321.1	Microbacterium profundi	99.17	Microbacterium murale	96.97	HE585693	Microbacterium
NFF3-2L	NR_115452.1	Streptomyces avidinii	98.81	Streptomyces pratensis	96.79	JQ806215	Streptomycetaceae
NFF3-3L	NR_145954.1	Flavobacterium branchiarum	99.12	Flavobacterium frigoritolerans	99.04	MN134564	Flavobacterium
NFF3-4L	NR_116299.1	Pseudomonas brassicacearum subsp. neoaurantiaca	99.64	Pseudomonas alvandae	99.93	GCA_019141525.1_1	Pseudomonas
NFF3-5L	NR_117474.1	Peribacillus frigoritolerans	99.93	Peribacillus frigoritolerans	99.93	AM747813	Peribacillus
NFF3-6L	NR_134710.1	Chryseobacterium polytrichastri	98.62	Chryseobacterium polytrichastri	98.54	KC560018	Weeksellaceae
NFF4-1R	NR_116299.1	Pseudomonas brassicacearum subsp. neoaurantiaca	99.49	Pseudomonas canavaninivorans	99.64	MZ644983	Pseudomonas
NFF4-6R	NR_117821.1	Pseudomonas marginalis	99.86	Pseudomonas cyclaminis	99.86	LC582666	Pseudomonas
NFF4-7R	NR_145562.1	Pseudomonas glareae	97.4	Pseudomonas cavernicola	99.2	QYUR01000006	Pseudomonas
NFF4-9R	NR_024951.1	Pseudomonas thivervalensis	99.64	Pseudomonas marvdashtae	99.86	JABWQX010000026	Pseudomonas
NFF4-10R	NR_114911.1	Pseudomonas extremaustralis 14-3	99.11	Pseudomonas farris	98.92	GCA_019145235.1_21	Pseudomonas
NFF4-12R	NR_037024.1	Rhodococcus erythropolis	99.71	Rhodococcus baikonurensis	98.81	AB071951	Rhodococcus
NFF4-3L	NR_114911.1	Pseudomonas extremaustralis 14-3	99.04	Pseudomonas nunensis	98.7	GQ254719	Pseudomonas
NFF4-4L	NR_156815.1	Pseudomonas silesiensis	99.86	Pseudomonas silesiensis	99.86	KX276592	Pseudomonas
NFF4-7L	NR_114911.1	Pseudomonas extremaustralis 14-3	99.04	Pseudomonas nunensis	98.91	GQ254719	Pseudomonas
NFF4-8L	NR_117022.1	Pseudomonas arsenicoxydans	98.96	Pseudomonas nunensis	99.06	GQ254719	Pseudomonas
NFF4-10L	NR_024951.1	Pseudomonas thivervalensis	99.57	Pseudomonas marvdashtae	99.78	JABWQX010000026	Pseudomonas
NFF4-11L	NR_156815.1	Pseudomonas silesiensis	98.47	Pseudomonas piscicola	98.54	LR797558	Pseudomonadaceae
NFF5-1L	NR_024951.1	Pseudomonas thivervalensis	99.57	Pseudomonas marvdashtae	99.78	JABWQX010000026	Pseudomonas
NFF5-2L	NR_156987.1	Pseudomonas paralactis	99.78	Pseudomonas azotoformans	99.78	MNPV01000020	Pseudomonas
NFF5-3L	NR_114911.1	Pseudomonas extremaustralis 14-3	99.11	Pseudomonas nunensis	98.91	GQ254719	Pseudomonas
NFF5-4L	NR_116299.1	Pseudomonas brassicacearum subsp. neoaurantiaca	99.49	Pseudomonas canavaninivorans	99.86	MZ644983	Pseudomonas
NFF5-5L	NR_156815.1	Pseudomonas silesiensis	99.78	Pseudomonas canavaninivorans	99.86	MZ644983	Pseudomonas
NFF5-6L	NR_029027.1	Paeniglutamicibacter kerguelensis	98.27	Paeniglutamicibacter cryotolerans	96.18	GQ406812	Micrococcaceae
NFF5-2R	NR_114911.1	Pseudomonas extremaustralis 14-3	99.03	Pseudomonas nunensis	98.7	GQ254719	Pseudomonas
NFF5-3R	NR_029027.1	Paeniglutamicibacter kerguelensis	99.42	Paeniglutamicibacter kerguelensis	99.27	AJ606062	Paeniglutamicibacter
NFF5-4R	NR_115064.1	Peribacillus frigoritolerans	100	Peribacillus frigoritolerans	100	AM747813	Peribacillus frigoritolerans
NFF5-5R	NR_115953.1	Priestia aryabhattai B8W22	100	Priestia aryabhattai	100	EF114313	Priestia aryabhattai B8W22
NFF5-7R	NR_024951.1	Pseudomonas thivervalensis	98.99	Pseudomonas marvdashtae	99.21	JABWQX010000026	Pseudomonas
NFF5-8R	NR_024951.1	Pseudomonas thivervalensis	98.99	Pseudomonas marvdashtae	99.21	JABWQX010000026	Pseudomonas
NFF5-9R	NR_118476.1	Flavobacterium hydatis	98.97	Flavobacterium cupreum	99.27	MH100899	Flavobacterium
NFF6-1L	NR_113996.1	Bacillus mycoides	99.86	JH792148_s	99.93	JH792148	Bacillus
NFF6-2L	NR_157731.1	Bacillus mobilis	100	Bacillus paramobilis	99.93	MW674728	Bacillus mobilis
NFF6-3L	NR_114919.1	Peribacillus simplex	99.93	Peribacillus simplex	98.62	BCVO01000086	Peribacillus
NFF6-4L	NR_024918.1	Pseudomonas jessenii	99.43	CABVIY_s	99.93	CABVIY010000013	Pseudomonas
NFF6-5L	NR_114911.1	Pseudomonas extremaustralis 14-3	99.11	Pseudomonas nunensis	98.78	GQ254719	Pseudomonas
NFF6-6L	NR_024951.1	Pseudomonas thivervalensis	99.06	Pseudomonas marvdashtae	99.28	JABWQX010000026	Pseudomonas
NFF6-7L	NR_113996.1	Bacillus mycoides	100	Bacillus mycoides	100	ACMU01000002	Bacillus mycoides
NFF6-1R	NR_116299.1	Pseudomonas brassicacearum subsp. neoaurantiaca	99.26	Pseudomonas laurylsulfatiphila	99.93	KY462012	Pseudomonas
NFF6-2R	NR_024918.1	Pseudomonas jessenii	99.28	MNAH_s	99.86	MNAH01000016	Pseudomonas
NFF6-3R	NR_116714.1	Acinetobacter kyonggiensis	98.5	NEGC_s	98.43	NEGC01000005	Moraxellaceae
NFF6-4R	NR_025083.1	Arthrobacter methylotrophus	97.37	Arthrobacter ramosus	94.17	AM039435	Micrococcaceae
NFF6-5R	NR_156987.1	Pseudomonas paralactis	99.78	Pseudomonas azotoformans	99.71	MNPV01000020	Pseudomonas
NFF6-6R	NR_116899.1	Pseudomonas baetica	99.57	Pseudomonas laurylsulfativorans	99.71	MF554631	Pseudomonas
NFF6-7R	NR_024951.1	Pseudomonas thivervalensis	99.64	Pseudomonas marvdashtae	99.86	JABWQX010000026	Pseudomonas
NFF6-9R	NR_145952.1	Flavobacterium collinsii	99.71	Flavobacterium collinsii	99.57	HE612088	Flavobacterium
NFF6-10R	NR_025227.1	Pseudomonas umsongensis	99.61	Pseudomonas silesiensis	99.57	KX276592	Pseudomonas
NFF6-11R	NR_118476.1	Flavobacterium hydatis	98.89	Flavobacterium frigoritolerans	99.56	MN134564	Flavobacterium
NFF6-12R	NR_116899.1	Pseudomonas baetica	99.64	Pseudomonas laurylsulfativorans	99.93	MF554631	Pseudomonas
NFF16-1L	NR_156987.1	Pseudomonas paralactis	99.71	Pseudomonas azotoformans	99.57	MNPV01000020	Pseudomonas
NFF16-2L	NR_025103.1	Pseudomonas brenneri	99.86	Pseudomonas brenneri	99.78	AF268968	Pseudomonas
NFF16-3L	NR_156987.0	Pseudomonas paralactis	99.62	Pseudomonas azotoformans	99.77	MNPV01000020	Pseudomonas
NFF16-4L	NR_156987.1	Pseudomonas paralactis	99.71	Pseudomonas carnis	99.57	CABIVL010000053	Pseudomonas
NFF16-1R	NR_156987.1	Pseudomonas paralactis	99.78	Pseudomonas azotoformans	99.78	MNPV01000020	Pseudomonas
NFF16-2R	NR_113600.1	Pseudomonas azotoformans	99.51	Pseudomonas paralactis	99.36	KP756921	Pseudomonas
NFF16-3R	NR_156987.1	Pseudomonas paralactis	99.78	Pseudomonas paralactis	99.78	KP756921	Pseudomonas
NFF16-4R	NR_156987.1	Pseudomonas paralactis	99.78	Pseudomonas azotoformans	99.78	MNPV01000020	Pseudomonas
NFF16-5R	NR_156987.1	Pseudomonas paralactis	99.78	Pseudomonas azotoformans	99.78	MNPV01000020	Pseudomonas
NFF16-6R	NR_156987.1	Pseudomonas paralactis	99.78	Pseudomonas azotoformans	99.78	MNPV01000020	Pseudomonas
NFF16-7R	NR_156987.1	Pseudomonas paralactis	99.71	Pseudomonas azotoformans	99.78	MNPV01000020	Pseudomonas
NFF17-1L	NR_029027.1	Paeniglutamicibacter kerguelensis	98.83	Paeniglutamicibacter kerguelensis	98.68	AJ606062	Micrococcaceae
NFF17-2L	NR_026237.1	Paeniglutamicibacter sulfureus	99.19	Paeniglutamicibacter sulfureus	97.74	X83409	Paeniglutamicibacter
NFF17-3L	NR_118442.1	Priestia aryabhattai B8W22	100	Bacillus zanthoxyli	99.09	KX865140	Priestia aryabhattai B8W22
NFF17-4L	NR_116454.1	Paenibacillus glacialis	97.11	Paenibacillus tibetensis	99.86	KM522843	Paenibacillus
NFF17-5L	NR_156815.1	Pseudomonas silesiensis	98.92	Pseudomonas nunensis	99.28	GQ254719	Pseudomonas
NFF17-6L	NR_156815.1	Pseudomonas silesiensis	98.92	Pseudomonas nunensis	99.28	GQ254719	Pseudomonas
NFF17-7L	NR_156815.1	Pseudomonas silesiensis	98.92	Pseudomonas nunensis	99.28	GQ254719	Pseudomonas
NFF17-1R	NR_029027.1	Paeniglutamicibacter kerguelensis	99.15	Paeniglutamicibacter kerguelensis	98.59	AJ606062	Paeniglutamicibacter
NFF17-3R	NR_108849.1	Pseudarthrobacter siccitolerans	98.39	Pseudarthrobacter psychrotolerans	98.18	MN559964	Micrococcaceae
NFF17-7R	NR_029027.1	Paeniglutamicibacter kerguelensis	99.27	Paeniglutamicibacter kerguelensis	99.13	AJ606062	Paeniglutamicibacter
NFF17-8R	NR_029027.1	Paeniglutamicibacter kerguelensis	99.35	Paeniglutamicibacter kerguelensis	99.35	AJ606062	Paeniglutamicibacter
NFF18-1L	NR_117022.1	Pseudomonas arsenicoxydans	98.89	Pseudomonas nunensis	99.06	GQ254719	Pseudomonas
NFF18-3L	NR_156987.1	Pseudomonas paralactis	99.71	Pseudomonas paralactis	99.78	KP756921	Pseudomonas
NFF18-4L	NR_156987.1	Pseudomonas paralactis	99.78	Pseudomonas paralactis	99.78	KP756921	Pseudomonas
NFF18-5L	NR_116899.1	Pseudomonas baetica	99.63	Pseudomonas laurylsulfativorans	99.93	MF554631	Pseudomonas
NFF18-6L	NR_043354.1	Streptomyces finlayi	98.68	Streptomyces pratensis	94.53	JQ806215	Streptomycetaceae
NFF18-7L	NR_029027.1	Paeniglutamicibacter kerguelensis	99.29	Paeniglutamicibacter kerguelensis	98.46	AJ606062	Paeniglutamicibacter
NFF18-8L	NR_115452.1	Streptomyces avidinii	99.36	Streptomyces goshikiensis	99.36	AB184204	Streptomyces
NFF18-9L	NR_117628.1	Acinetobacter bouvetii	97.7	NEGC_s	99.03	NEGC01000005	Acinetobacter
NFF18-10L	NR_115452.1	Streptomyces avidinii	99.68	Streptomyces xanthophaeus	99.68	JOFT01000080	Streptomyces
NFF18-11L	NR_024918.1	Pseudomonas jessenii	98.96	Pseudomonas laurylsulfativorans	99.71	MF554631	Pseudomonas
NFF18-12L	NR_116714.1	Acinetobacter kyonggiensis	98.5	Acinetobacter silvestris	98.21	OM630156	Moraxellaceae
NFF18-1R	NR_115452.1	Streptomyces avidinii	99.18	Streptomyces pratensis	97.23	JQ806215	Streptomyces
NFF18-3R	NR_181669.1	Arthrobacter cavernae	98.31	Arthrobacter gyeryongensis	98.6	JX141781	Micrococcaceae
NFF18-5R	NR_113600.1	Pseudomonas azotoformans	99.58	Pseudomonas paralactis	99.22	KP756921	Pseudomonas
NFF18-8R	NR_117022.1	Pseudomonas arsenicoxydans	98.96	Pseudomonas nunensis	99.06	GQ254719	Pseudomonas
NFF18-12R	NR_157731.1	Bacillus mobilis	100	Bacillus paramobilis	99.93	MW674728	Bacillus mobilis
NMF1-1L	NR_113600.1	Pseudomonas azotoformans	99.71	Pseudomonas paralactis	99.78	KP756921	Pseudomonas
NMF1-2L	NR_113600.1	Pseudomonas azotoformans	99.71	Pseudomonas azotoformans	99.79	MNPV01000020	Pseudomonas
NMF1-3L	NR_113600.1	Pseudomonas azotoformans	99.71	Pseudomonas azotoformans	99.78	MNPV01000020	Pseudomonas
NMF1-4L	NR_156987.1	Pseudomonas paralactis	99.78	Pseudomonas azotoformans	99.57	MNPV01000021	Pseudomonas
NMF1-5L	NR_113600.1	Pseudomonas azotoformans	99.7	Pseudomonas azotoformans	99.78	MNPV01000020	Pseudomonas
NMF1-6L	NR_156987.1	Pseudomonas paralactis	99.78	Pseudomonas azotoformans	99.78	MNPV01000020	Pseudomonas
NMF1-7L	NR_113600.1	Pseudomonas azotoformans	99.64	Pseudomonas paralactis	99.78	KP756921	Pseudomonas
NMF1-1R	NR_152069.1	Acinetobacter pragensis	97.66	Acinetobacter silvestris	99.08	OM630156	Acinetobacter
NMF1-3R	NR_117474.1	Peribacillus frigoritolerans	99.86	Peribacillus simplex	99.86	BCVO01000086	Peribacillus
NMF1-4R	NR_145562.1	Pseudomonas glareae	99	Pseudomonas cavernicola	99.29	QYUR01000006	Pseudomonas
NMF1-5R	NR_152069.1	Acinetobacter pragensis	96.96	Acinetobacter silvestris	99.21	OM630156	Acinetobacter
NMF1-9R	NR_041635.1	Paenibacillus macquariensis subsp. defensor	99.72	Paenibacillus macquariensis subsp. macquariensis	99.93	jgi.1095762	Paenibacillus
NMF1-10R	NR_156987.1	Pseudomonas paralactis	99.78	Pseudomonas azotoformans	99.78	MNPV01000020	Pseudomonas
NMF2-1L	NR_113600.1	Pseudomonas azotoformans	99.57	Pseudomonas paralactis	99.78	KP756921	Pseudomonas
NMF2-2L	NR_113600.1	Pseudomonas azotoformans	99.71	Pseudomonas azotoformans	99.72	MNPV01000020	Pseudomonas
NMF2-3L	NR_113600.1	Pseudomonas azotoformans	99.57	Pseudomonas paralactis	99.57	KP756921	Pseudomonas
NMF2-4L	NR_156987.1	Pseudomonas paralactis	99.78	Pseudomonas azotoformans	99.78	MNPV01000020	Pseudomonas
NMF2-5L	NR_113600.1	Pseudomonas azotoformans	99.64	Pseudomonas azotoformans	99.57	MNPV01000020	Pseudomonas
NMF2-6L	NR_156987.1	Pseudomonas paralactis	99.78	Pseudomonas azotoformans	99.57	MNPV01000020	Pseudomonas
NMF2-2R	NR_115064.1	Peribacillus frigoritolerans	99.93	Peribacillus frigoritolerans	100	AM747813	Peribacillus
NMF2-3R	NR_029027.1	Paeniglutamicibacter kerguelensis	99.08	Paeniglutamicibacter kerguelensis	98.81	AJ606062	Paeniglutamicibacter
NMF2-4R	NR_113611.1	Brevundimonas bullata	99.7	Brevundimonas bullata	99.77	D12785	Brevundimonas
NMF2-5R	NR_156987.1	Pseudomonas paralactis	99.71	Pseudomonas azotoformans	99.78	MNPV01000020	Pseudomonas
NMF2-6R	NR_113600.1	Pseudomonas azotoformans	99.64	Pseudomonas paralactis	99.78	KP756921	Pseudomonas
NMF2-7R	NR_156815.1	Pseudomonas silesiensis	98.81	Pseudomonas piscicola	98.54	LR797558	Pseudomonadaceae
NMF2-8R	NR_156815.1	Pseudomonas silesiensis	99.01	Pseudomonas silesiensis	98.79	KX276592	Pseudomonas
NMF3-1L	NR_156987.1	Pseudomonas paralactis	99.78	Pseudomonas azotoformans	99.78	MNPV01000020	Pseudomonas
NMF3-2L	NR_156987.1	Pseudomonas paralactis	99.78	Pseudomonas azotoformans	99.78	MNPV01000020	Pseudomonas
NMF3-4L	NR_156987.1	Pseudomonas paralactis	99.78	Pseudomonas azotoformans	99.78	MNPV01000020	Pseudomonas
NMF3-5L	NR_113600.1	Pseudomonas azotoformans	99.71	Pseudomonas azotoformans	99.79	MNPV01000020	Pseudomonas
NMF3-6L	NR_156987.1	Pseudomonas paralactis	99.78	Pseudomonas azotoformans	99.78	MNPV01000020	Pseudomonas
NMF3-7L	NR_113600.1	Pseudomonas azotoformans	99.64	Pseudomonas paralactis	99.78	KP756921	Pseudomonas
NMF3-8L	NR_041636.1	Sphingobacterium kitahiroshimense	99.44	Sphingobacterium anhuiense	94.76	EU364817	Sphingobacterium
NMF3-1R	NR_113600.1	Pseudomonas azotoformans	99.64	Pseudomonas azotoformans	99.57	MNPV01000020	Pseudomonas
NMF3-2R	NR_113600.1	Pseudomonas azotoformans	99.71	Pseudomonas azotoformans	99.79	MNPV01000020	Pseudomonas
NMF3-3R	NR_113600.1	Pseudomonas azotoformans	99.64	Pseudomonas azotoformans	99.5	MNPV01000020	Pseudomonas
NMF3-5R	NR_113600.1	Pseudomonas azotoformans	99.3	Pseudomonas paralactis	99.5	KP756921	Pseudomonas
NMF3-6R	NR_156987.1	Pseudomonas paralactis	99.78	Pseudomonas azotoformans	99.78	MNPV01000020	Pseudomonas
NMF3-7R	NR_113600.1	Pseudomonas azotoformans	99.64	Pseudomonas azotoformans	99.57	MNPV01000020	Pseudomonas
NMF3-8R	NR_113600.1	Pseudomonas azotoformans	98.81	Pseudomonas pisciculturae	98.67	LR797573	Pseudomonadaceae
NMF3-9R	NR_113600.1	Pseudomonas azotoformans	99.64	Pseudomonas azotoformans	99.5	MNPV01000020	Pseudomonas
NMF3-10R	NR_113600.1	Pseudomonas azotoformans	99.5	Pseudomonas azotoformans	99.36	MNPV01000020	Pseudomonas
NMF4-1L	NR_113600.1	Pseudomonas azotoformans	99.64	Pseudomonas azotoformans	99.79	MNPV01000020	Pseudomonas
NMF4-2L	NR_156987.1	Pseudomonas paralactis	99.78	Pseudomonas azotoformans	99.79	MNPV01000020	Pseudomonas
NMF4-3L	NR_113600.1	Pseudomonas azotoformans	99.64	Pseudomonas azotoformans	99.57	MNPV01000020	Pseudomonas
NMF4-4L	NR_113600.1	Pseudomonas azotoformans	99.64	Pseudomonas azotoformans	99.71	MNPV01000020	Pseudomonas
NMF4-1R	NR_113600.1	Pseudomonas azotoformans	99.57	Pseudomonas azotoformans	99.43	MNPV01000020	Pseudomonas
NMF4-2R	NR_156815.1	Pseudomonas silesiensis	98.47	Pseudomonas piscicola	98.7	LR797558	Pseudomonadaceae
NMF4-3R	NR_113600.1	Pseudomonas azotoformans	99.64	Pseudomonas azotoformans	99.5	MNPV01000020	Pseudomonas
NMF4-4R	NR_113600.1	Pseudomonas azotoformans	99.64	Pseudomonas azotoformans	99.5	MNPV01000020	Pseudomonas
NMF4-5R	NR_113600.1	Pseudomonas azotoformans	99.57	Pseudomonas azotoformans	99.79	MNPV01000020	Pseudomonas
NMF4-7R	NR_156987.1	Pseudomonas paralactis	99.57	Pseudomonas paralactis	98.87	KP756921	Pseudomonas
NMF4-8R	NR_113600.1	Pseudomonas azotoformans	99.64	Pseudomonas azotoformans	99.57	MNPV01000020	Pseudomonas
NMF4-9R	NR_113600.1	Pseudomonas azotoformans	99.57	Pseudomonas azotoformans	99.43	MNPV01000020	Pseudomonas
NMF5-1L	NR_024918.1	Pseudomonas jessenii	99.29	CABVIY_s	97.79	CABVIY010000013	Pseudomonas
NMF5-2L	NR_113600.1	Pseudomonas azotoformans	99.78	Pseudomonas azotoformans	99.78	MNPV01000020	Pseudomonas
NMF5-3L	NR_156815.1	Pseudomonas silesiensis	98.93	Pseudomonas nunensis	99	GQ254719	Pseudomonas
NMF5-4L	NR_114225.1	Pseudomonas mucidolens	99.71	Pseudomonas mucidolens	99.78	LT629802	Pseudomonas
NMF5-5L	NR_156815.1	Pseudomonas silesiensis	99.64	CP024866_s	99.86	CP024866	Pseudomonas
NMF5-6L	NR_156987.1	Pseudomonas paralactis	99.71	Pseudomonas azotoformans	99.57	MNPV01000020	Pseudomonas
NMF5-7L	NR_113600.1	Pseudomonas azotoformans	99.44	Pseudomonas paralactis	98.86	KP756921	Pseudomonas
NMF5-1R	NR_113600.1	Pseudomonas azotoformans	99.64	Pseudomonas azotoformans	99.79	MNPV01000020	Pseudomonas
NMF5-2R	NR_113600.1	Pseudomonas azotoformans	99.77	Pseudomonas azotoformans	99.77	MNPV01000020	Pseudomonas
NMF5-3R	NR_156815.1	Pseudomonas silesiensis	99.79	CP024866_s	99.93	CP024866	Pseudomonas
NMF5-5R	NR_156987.1	Pseudomonas paralactis	99.78	Pseudomonas azotoformans	99.77	MNPV01000020	Pseudomonas
NMF5-6R	NR_113600.1	Pseudomonas azotoformans	99.65	Pseudomonas paralactis	99.22	KP756921	Pseudomonas
NMF5-7R	NR_024918.1	Pseudomonas jessenii	99.43	CABVIY_s	97.79	CABVIY010000013	Pseudomonas
NMF6-1L	NR_041953.1	Pseudomonas vancouverensis	99.86	Pseudomonas vancouverensis	99.71	AJ011507	Pseudomonas
NMF6-2L	NR_113600.1	Pseudomonas azotoformans	99.65	Pseudomonas paralactis	99.22	KP756921	Pseudomonas
NMF6-3L	NR_113600.1	Pseudomonas azotoformans	99.58	Pseudomonas paralactis	99.15	KP756921	Pseudomonas
NMF6-4L	NR_024918.1	Pseudomonas jessenii	99.35	CABVIY_s	99.93	CABVIY010000013	Pseudomonas
NMF6-5L	NR_116899.1	Pseudomonas baetica	99.42	CABVIY_s	99.78	CABVIY010000013	Pseudomonas
NMF6-7L	NR_156987.1	Pseudomonas paralactis	99.78	Pseudomonas azotoformans	99.78	MNPV01000020	Pseudomonas
NMF6-1R	NR_156987.1	Pseudomonas paralactis	99.78	Pseudomonas azotoformans	99.77	MNPV01000020	Pseudomonas
NMF6-2R	NR_041953.1	Pseudomonas vancouverensis	100	Pseudomonas vancouverensis	100	AJ011507	Pseudomonas vancouverensis
NMF6-3R	NR_156987.1	Pseudomonas paralactis	99.77	Pseudomonas azotoformans	99.77	MNPV01000020	Pseudomonas
NMF6-4R	NR_156815.1	Pseudomonas silesiensis	98.99	Pseudomonas nunensis	99.28	GQ254719	Pseudomonas
NMF6-5R	NR_156815.1	Pseudomonas silesiensis	99.36	Pseudomonas piscicola	99.27	LR797558	Pseudomonas
NMF6-6R	NR_156987.1	Pseudomonas paralactis	99.78	Pseudomonas azotoformans	99.78	MNPV01000020	Pseudomonas
NMF16-1L	NR_029027.1	Paeniglutamicibacter kerguelensis	98.69	Paeniglutamicibacter kerguelensis	98.77	AJ606062	Micrococcaceae
NMF16-2L	NR_029027.1	Paeniglutamicibacter kerguelensis	99.49	Paeniglutamicibacter kerguelensis	99.49	AJ606062	Paeniglutamicibacter
NMF16-3L	NR_029027.1	Paeniglutamicibacter kerguelensis	98.71	Paeniglutamicibacter kerguelensis	98.78	AJ606062	Micrococcaceae
NMF16-4L	NR_114919.1	Peribacillus simplex	99.79	Peribacillus butanolivorans	99.86	LGYA01000001	Peribacillus
NMF16-5L	NR_112469.1	Streptomyces spororaveus	99.71	Streptomyces xanthophaeus	99.71	JOFT01000080	Streptomyces
NMF16-6L	NR_042568.1	Stenotrophomonas humi	99.29	Stenotrophomonas humi	99.15	LDJI01000044	Stenotrophomonas
NMF16-3R	NR_041371.1	Pedobacter panaciterrae	99.35	Pedobacter panaciterrae	99.42	AB245368	Pedobacter
NMF17-1L	NR_113600.1	Pseudomonas azotoformans	99.71	Pseudomonas azotoformans	99.79	MNPV01000020	Pseudomonas
NMF17-2L	NR_156987.1	Pseudomonas paralactis	99.77	Pseudomonas azotoformans	99.77	MNPV01000020	Pseudomonas
NMF17-3L	NR_113600.1	Pseudomonas azotoformans	99.57	Pseudomonas azotoformans	99.64	MNPV01000020	Pseudomonas
NMF17-4L	NR_024918.1	Pseudomonas jessenii	99.36	CABVIY_s	99.79	CABVIY010000013	Pseudomonas
NMF17-5L	NR_113600.1	Pseudomonas azotoformans	99.71	Pseudomonas azotoformans	99.78	MNPV01000020	Pseudomonas
NMF17-6L	NR_156987.1	Pseudomonas paralactis	99.78	Pseudomonas azotoformans	99.78	MNPV01000020	Pseudomonas
NMF17-7L	NR_113600.1	Pseudomonas azotoformans	99.64	Pseudomonas azotoformans	99.57	MNPV01000020	Pseudomonas
NMF17-8L	NR_113600.1	Pseudomonas azotoformans	99.64	Pseudomonas azotoformans	99.57	MNPV01000020	Pseudomonas
NMF17-1R	NR_113600.1	Pseudomonas azotoformans	99.64	Pseudomonas azotoformans	99.57	MNPV01000020	Pseudomonas
NMF17-2R	NR_156987.1	Pseudomonas paralactis	99.78	Pseudomonas azotoformans	99.78	MNPV01000020	Pseudomonas
NMF17-3R	NR_113600.1	Pseudomonas azotoformans	99.5	Pseudomonas azotoformans	99.5	MNPV01000020	Pseudomonas
NMF17-4R	NR_114301.1	Polaromonas jejuensis NBRC 106434	98.86	CP000316_s	99.29	CP000316	Polaromonas
NMF17-5R	NR_156987.1	Pseudomonas paralactis	99.78	Pseudomonas azotoformans	99.78	MNPV01000020	Pseudomonas
NMF17-6R	NR_156987.1	Pseudomonas paralactis	99.78	Pseudomonas azotoformans	99.78	MNPV01000020	Pseudomonas
NMF17-7R	NR_024951.1	Pseudomonas thivervalensis	99.13	Pseudomonas marvdashtae	99.35	JABWQX010000026	Pseudomonas
NMF18-1L	NR_179736.1	Pseudomonas coronafaciens	98.97	Pseudomonas nunensis	98.86	GQ254719	Pseudomonas
NMF18-2L	NR_145952.1	Flavobacterium collinsii	98.99	Flavobacterium pectinovorum	98.91	jgi.1107681	Flavobacteriaceae
NMF18-3L	NR_156987.1	Pseudomonas paralactis	99.7	Pseudomonas azotoformans	99.56	MNPV01000020	Pseudomonas
NMF18-4L	NR_113600.1	Pseudomonas azotoformans	99.57	Pseudomonas azotoformans	99.64	MNPV01000020	Pseudomonas
NMF18-5L	NR_156987.1	Pseudomonas paralactis	99.78	Pseudomonas azotoformans	99.78	MNPV01000020	Pseudomonas
NMF18-6L	NR_113600.1	Pseudomonas azotoformans	99.64	Pseudomonas azotoformans	99.64	MNPV01000020	Pseudomonas
NMF18-7L	NR_116899.1	Pseudomonas baetica	99.43	CABVIY_s	99.72	CABVIY010000013	Pseudomonas
NMF18-1R	NR_156815.1	Pseudomonas silesiensis	98.94	Pseudomonas nunensis	99.15	GQ254719	Pseudomonas
NMF18-2R	NR_156987.1	Pseudomonas paralactis	99.78	Pseudomonas azotoformans	99.78	MNPV01000020	Pseudomonas
NMF18-3R	NR_113600.1	Pseudomonas azotoformans	99.51	Pseudomonas paralactis	99.36	KP756922	Pseudomonas
NMF18-4R	NR_156815.1	Pseudomonas silesiensis	98.87	Pseudomonas nunensis	99.08	GQ254719	Pseudomonas
NMF18-5R	NR_133749.1	Flavobacterium tructae	98.12	Flavobacterium araucananum	98.12	jgi.1107731	Flavobacteriaceae
NMF18-6R	NR_113600.1	Pseudomonas azotoformans	99.71	Pseudomonas azotoformans	99.72	MNPV01000020	Pseudomonas
NMF18-7R	NR_156987.1	Pseudomonas paralactis	99.78	Pseudomonas azotoformans	99.78	MNPV01000020	Pseudomonas
NMF18-8R	NR_112839.1	Flavobacterium saccharophilum	99.28	Flavobacterium chryseum	99.41	MH100900	Flavobacterium

## Sheet: Supplementary Table S8
Table S8 Inhibitory effect of contact and non-contact inhibition experiments on Pd growth.
	Non-contact inhibition experiments			Contact inhibition experiments
Score Rank	0	1	2	1	2	3	4
Percent (%)	44.05	10.29	45.66	4.18	9	21.22	65.59
Note: In non-contact inhibition experiments, 0 = negligible or minimal inhibition (below 50%) on Pd; 1 = significant inhibition on Pd (between 50% and 85%); or 2 = complete or nearly complete inhibition (above 85%) on Pd. In contact inhibition experiments, 1 = strong inhibition for values ≥ 0.75, 2 = moderate inhibition for values < 0.75 but ≥ 0.50, 3 = weak inhibition for values < 0.50 but ≥ 0.2…

## Sheet: Supplementary Table S9
Table S9 Inhibition rate of non-contact and contact inhibition experiments.
Isolated ID	Source	Non-contact inhibition experiment		Contact inhibition experiment		Identification
		Rank	Percent Inhibition	Rank	Percent Inhibition
NDF1-1R	Dec	2	100	4	5.43	Micrococcaceae
NDF1-2R	Dec	2	100	4	0.41	Arthrobacter
NDF1-3R	Dec	0	-7.38	4	17.12	Flavobacteriaceae
NDF1-4R	Dec	0	1.25	4	21.12	Flavobacterium
NDF1-5R	Dec	0	14.06	4	9.91	Pseudomonas
NDF1-6R	Dec	0	-11.58	4	14.89	Acinetobacter
NDF1-7R	Dec	0	21.17	4	6.61	Arthrobacter
NDF1-8R	Dec	0	-6.6	4	2.19	Acinetobacter
NDF1-1L	Dec	2	100	4	9.09	Arthrobacter
NDF1-2L	Dec	0	-3.27	4	2.86	Acinetobacter
NDF1-3L	Dec	0	2.48	4	22.53	Acinetobacter
NDF1-4L	Dec	0	-4.93	4	17.11	Acinetobacter
NDF1-5L	Dec	1	57.57	4	-2.59	Pseudomonas
NDF1-6L	Dec	0	15.24	4	20.06	Peribacillus
NDF1-8L	Dec	0	16.36	4	4.04	Acinetobacter
NDF2-1R	Dec	0	13.17	4	0.14	Pedobacter
NDF2-2R	Dec	0	7.57	4	4.43	Bacillus
NDF2-3R	Dec	2	100	4	-4.99	Flavobacteriaceae
NDF2-4R	Dec	2	100	3	35.54	Pseudomonas
NDF2-5R	Dec	0	-16.07	4	0.02	Pseudomonas
NDF2-7R	Dec	2	100	4	1.68	Pseudomonas
NDF2-8R	Dec	2	100	4	13.22	Arthrobacter
NDF2-3L	Dec	0	2.29	4	-1.09	Pseudomonadaceae
NDF2-4L	Dec	2	100	4	6.51	Pseudomonas
NDF2-5L	Dec	0	-3.81	4	17.26	Flavobacterium
NDF2-6L	Dec	2	100	4	1.68	Paeniglutamicibacter
NDF3-2R	Dec	0	4.15	4	-1.87	Micrococcaceae
NDF3-3R	Dec	2	100	4	6.95	Flavobacterium
NDF3-4R	Dec	2	100	4	23.53	Pseudomonas
NDF3-6R	Dec	2	100	4	-10.66	Micrococcaceae
NDF3-2L	Dec	2	100	4	9.7	Pseudomonas
NDF3-3L	Dec	2	100	3	29.35	Arthrobacter
NDF4-1R	Dec	2	100	4	1.39	Pseudomonas
NDF4-2R	Dec	0	30.58	4	21.19	Pseudomonas
NDF4-3R	Dec	0	15.98	4	-2.58	Pseudomonas
NDF4-4R	Dec	0	-17.94	4	2.54	Pseudomonas
NDF4-5R	Dec	0	11.1	4	3.99	Pseudomonas
NDF4-6R	Dec	2	100	4	-10.61	Pseudarthrobacter
NDF4-7R	Dec	0	3.88	4	4.32	Bacillus
NDF4-1L	Dec	2	100	4	-0.13	Pseudomonas
NDF4-2L	Dec	2	100	4	1.39	Pseudomonas
NDF5-1R	Dec	0	12.07	4	16.76	Paeniglutamicibacter
NDF5-2R	Dec	0	15.63	4	5.48	Pseudomonas
NDF5-4R	Dec	0	2.07	4	9.82	Micrococcaceae
NDF5-5R	Dec	0	17.91	4	11.96	Pseudomonadaceae
NDF5-1L	Dec	2	100	4	14.83	Paeniglutamicibacter
NDF5-4L	Dec	0	14.45	4	-0.2	Pseudomonas
NDF5-5L	Dec	0	10	4	1.24	Paeniglutamicibacter
NDF5-6L	Dec	0	2.63	4	3.85	Peribacillus
NDF6-4R	Dec	2	100	4	-1.57	Pseudomonas
NDF6-5R	Dec	2	100	4	1.14	Paeniglutamicibacter
NDF6-3L	Dec	2	100	4	-1.47	Arthrobacter
NDF16-1L	Dec	0	27.63	4	-5.39	Flavobacterium
NDF16-2L	Dec	2	100	4	0.5	Chryseobacterium
NDF16-5L	Dec	2	100	4	-4.53	Pseudomonas
NDF16-1R	Dec	0	46.72	4	-0.49	Flavobacterium
NDF16-2R	Dec	2	100	3	31.17	Comamonas
NDF17-1L	Dec	2	100	4	-4.42	Pseudomonas
NDF17-7L	Dec	0	15.9	4	2.04	Pseudomonas
NDF17-8L	Dec	0	43.84	4	9.55	Pseudomonas
NDF17-1R	Dec	2	100	4	15.41	Pseudomonas
NDF17-2R	Dec	2	100	4	-2.43	Pseudomonas
NDF17-7R	Dec	1	53.7	4	12.09	Pseudomonas
NDF18-1L	Dec	2	100	4	23.89	Pseudomonas
NDF18-5L	Dec	2	100	4	3.7	Pseudomonas
NDF18-6L	Dec	2	100	4	0.66	Pseudomonas
NDF18-1R	Dec	2	100	4	-5.18	Pedobacter
NDF18-4R	Dec	2	100	4	6.16	Micrococcaceae
NDF18-6R	Dec	2	100	4	-4.52	Pseudomonas
NDF18-9R	Dec	1	62.93	4	5.38	Pseudomonas
NFF1-1L	Feb	2	100	3	49.08	Pseudomonadaceae
NFF1-2L	Feb	0	6.67	3	41.55	Flavobacterium
NFF1-3L	Feb	0	37.33	4	7.63	Pseudomonas
NFF1-4L	Feb	0	38.81	4	7.73	Pseudomonas
NFF1-5L	Feb	2	100	4	0.46	Pseudomonas
NFF1-7L	Feb	0	21.32	4	3.27	Streptomyces
NFF1-10L	Feb	1	56.79	4	15.87	Bacillus
NFF1-1R	Feb	2	100	3	44.49	Pseudomonas
NFF1-6R	Feb	0	37.22	1	79.29	Bacillus
NFF1-7R	Feb	2	89.56	1	100	Pseudomonas
NFF1-8R	Feb	1	71.76	3	49.88	Pseudomonas
NFF1-10R	Feb	2	92.9	4	6.36	Pseudomonas
NFF1-11R	Feb	0	28.06	4	7.88	Flavobacteriaceae
NFF1-12R	Feb	0	12.52	4	15.59	Bacillus
NFF2-1L	Feb	1	82.37	4	8.59	Pseudomonas
NFF2-2L	Feb	1	59.03	3	29.14	Pseudomonadaceae
NFF2-3L	Feb	1	71.53	3	37.79	Pseudomonas
NFF2-4L	Feb	2	100	4	23.16	Bacillus
NFF2-5L	Feb	0	19.9	4	10.14	Pseudomonas
NFF2-6L	Feb	0	36.33	4	24.09	Paeniglutamicibacter
NFF2-7L	Feb	0	14.52	4	-2.25	Pseudomonas
NFF2-8L	Feb	0	-20.17	4	3.51	Pseudomonas
NFF2-9L	Feb	0	12.35	3	42.64	Pseudomonadaceae
NFF2-10L	Feb	0	-1.75	4	12.56	Moraxellaceae
NFF2-1R	Feb	0	-23.04	2	30.04	Polaromonas
NFF2-2R	Feb	1	55.7	3	29.39	Pseudomonas
NFF2-3R	Feb	0	29.99	4	7.61	Pseudomonas
NFF2-5R	Feb	0	30.43	4	2.83	Pseudomonas
NFF2-6R	Feb	0	30.19	3	47.36	Bacillus
NFF2-7R	Feb	0	43.11	4	20.44	Pseudomonas
NFF2-8R	Feb	0	11.99	4	-29.37	Pseudomonas
NFF2-9R	Feb	0	43.39	3	34.1	Pseudomonas
NFF2-10R	Feb	1	58.39	4	9.65	Paeniglutamicibacter
NFF2-11R	Feb	0	41.07	1	81.44	Pseudomonas
NFF3-1R	Feb	0	39.36	4	14.48	Pseudomonas
NFF3-4R	Feb	0	40.79	3	32.51	Bacillus pumilus
NFF3-5R	Feb	2	100	4	6.86	Rhodococcus
NFF3-6R	Feb	2	100	4	6.56	Rhizobium
NFF3-7R	Feb	0	7.74	4	-2.3	Microbacterium
NFF3-2L	Feb	1	51.84	4	7.58	Streptomycetaceae
NFF3-3L	Feb	1	56.95	2	47.43	Flavobacterium
NFF3-4L	Feb	0	41.35	3	40.29	Pseudomonas
NFF3-5L	Feb	1	51.31	2	58.62	Peribacillus
NFF3-6L	Feb	2	100	4	6.33	Weeksellaceae
NFF4-1R	Feb	0	44.27	4	4.72	Pseudomonas
NFF4-6R	Feb	0	43.21	4	3.57	Pseudomonas
NFF4-7R	Feb	0	47.34	4	16.94	Pseudomonas
NFF4-9R	Feb	0	25.29	4	3.38	Pseudomonas
NFF4-10R	Feb	2	100	4	3.34	Pseudomonas
NFF4-12R	Feb	2	100	4	4.32	Rhodococcus
NFF4-3L	Feb	0	-3.8	4	1.1	Pseudomonas
NFF4-4L	Feb	0	15.5	4	10.21	Pseudomonas
NFF4-7L	Feb	0	28.82	1	76.28	Pseudomonas
NFF4-8L	Feb	2	100	4	-2.92	Pseudomonas
NFF4-10L	Feb	0	18.34	2	59.88	Pseudomonas
NFF4-11L	Feb	0	12.85	4	4.01	Pseudomonadaceae
NFF5-1L	Feb	0	26.85	4	12.55	Pseudomonas
NFF5-2L	Feb	0	15.11	4	4.15	Pseudomonas
NFF5-3L	Feb	1	68.62	4	5.85	Pseudomonas
NFF5-4L	Feb	1	66.23	4	4.82	Pseudomonas
NFF5-5L	Feb	2	100	4	6.23	Pseudomonas
NFF5-6L	Feb	0	46.25	4	-7.09	Micrococcaceae
NFF5-2R	Feb	2	100	4	7.26	Pseudomonas
NFF5-3R	Feb	1	72.86	4	-18.51	Paeniglutamicibacter
NFF5-4R	Feb	0	41.37	4	4.92	Peribacillus frigoritolerans
NFF5-5R	Feb	0	34.36	4	2.32	Priestia aryabhattai B8W22
NFF5-7R	Feb	0	22.77	4	1.51	Pseudomonas
NFF5-8R	Feb	0	25.45	3	48.56	Pseudomonas
NFF5-9R	Feb	0	48.39	4	19.01	Flavobacterium
NFF6-1L	Feb	0	42.69	2	54.45	Bacillus
NFF6-2L	Feb	1	81.86	2	71.89	Bacillus mobilis
NFF6-3L	Feb	0	27.62	4	0.71	Peribacillus
NFF6-4L	Feb	0	38.59	1	82.01	Pseudomonas
NFF6-5L	Feb	0	20.97	1	80.93	Pseudomonas
NFF6-6L	Feb	0	18.62	4	2.82	Pseudomonas
NFF6-7L	Feb	2	100	1	77.1	Bacillus mycoides
NFF6-1R	Feb	0	26.83	1	77.69	Pseudomonas
NFF6-2R	Feb	0	38.13	2	65.25	Pseudomonas
NFF6-3R	Feb	0	19.64	2	53.01	Moraxellaceae
NFF6-4R	Feb	0	19.65	4	8.7	Micrococcaceae
NFF6-5R	Feb	0	46.13	3	34.33	Pseudomonas
NFF6-6R	Feb	0	53.51	4	4.27	Pseudomonas
NFF6-7R	Feb	0	38.42	3	31.56	Pseudomonas
NFF6-9R	Feb	0	36.94	4	1.03	Flavobacterium
NFF6-10R	Feb	2	100	1	100	Pseudomonas
NFF6-11R	Feb	0	3.95	3	41.59	Flavobacterium
NFF6-12R	Feb	0	-10.4	4	4.16	Pseudomonas
NFF16-1L	Feb	1	57.81	3	38.92	Pseudomonas
NFF16-2L	Feb	1	64.9	4	-5.22	Pseudomonas
NFF16-3L	Feb	0	17.02	4	1.41	Pseudomonas
NFF16-4L	Feb	2	100	3	45.76	Pseudomonas
NFF16-1R	Feb	0	29.6	3	27.51	Pseudomonas
NFF16-2R	Feb	0	-0.58	3	45.07	Pseudomonas
NFF16-3R	Feb	1	57.17	4	0.2	Pseudomonas
NFF16-4R	Feb	0	46.31	3	40.65	Pseudomonas
NFF16-5R	Feb	2	100	4	-0.79	Pseudomonas
NFF16-6R	Feb	2	100	3	49.85	Pseudomonas
NFF16-7R	Feb	2	100	3	38.16	Pseudomonas
NFF17-1L	Feb	1	74.77	4	-1.23	Micrococcaceae
NFF17-2L	Feb	0	38.81	4	5.11	Paeniglutamicibacter
NFF17-3L	Feb	1	69.27	4	6.71	Priestia aryabhattai B8W22
NFF17-4L	Feb	2	100	3	34.51	Paenibacillus
NFF17-5L	Feb	1	80.1	4	18.07	Pseudomonas
NFF17-6L	Feb	0	-24.46	4	-55.75	Pseudomonas
NFF17-7L	Feb	0	-1.76	3	35.7	Pseudomonas
NFF17-1R	Feb	2	100	4	4.54	Paeniglutamicibacter
NFF17-3R	Feb	0	26.09	4	7.06	Micrococcaceae
NFF17-7R	Feb	2	100	4	3.1	Paeniglutamicibacter
NFF17-8R	Feb	0	-24.51	4	7.29	Paeniglutamicibacter
NFF18-1L	Feb	2	100	1	75.64	Pseudomonas
NFF18-3L	Feb	2	100	4	6.17	Pseudomonas
NFF18-4L	Feb	2	100	3	34.87	Pseudomonas
NFF18-5L	Feb	0	22.35	4	3.87	Pseudomonas
NFF18-6L	Feb	0	26.44	4	7.48	Streptomycetaceae
NFF18-7L	Feb	1	56.58	4	7.86	Paeniglutamicibacter
NFF18-8L	Feb	1	69.37	4	23.55	Streptomyces
NFF18-9L	Feb	0	-25.19	4	7.13	Acinetobacter
NFF18-10L	Feb	0	35.88	4	23.64	Streptomyces
NFF18-11L	Feb	2	100	4	2.42	Pseudomonas
NFF18-12L	Feb	0	7.95	4	4.14	Moraxellaceae
NFF18-1R	Feb	2	100	4	8.22	Streptomyces
NFF18-3R	Feb	0	4.42	3	26.79	Micrococcaceae
NFF18-5R	Feb	1	70.69	4	15.87	Pseudomonas
NFF18-8R	Feb	2	100	4	5.9	Pseudomonas
NFF18-12R	Feb	0	41.24	4	19.24	Bacillus mobilis
NMF1-1L	Mar	0	27.69	4	-0.47	Pseudomonas
NMF1-2L	Mar	2	100	4	-1.47	Pseudomonas
NMF1-3L	Mar	1	80.19	4	0.35	Pseudomonas
NMF1-4L	Mar	2	100	4	8.7	Pseudomonas
NMF1-5L	Mar	2	100	4	24.18	Pseudomonas
NMF1-6L	Mar	2	100	4	6.78	Pseudomonas
NMF1-7L	Mar	2	100	4	-1.27	Pseudomonas
NMF1-1R	Mar	2	100	4	1.48	Acinetobacter
NMF1-3R	Mar	0	32.14	4	4.36	Peribacillus
NMF1-4R	Mar	2	85.8	4	14.66	Pseudomonas
NMF1-5R	Mar	0	17.54	4	-4.21	Acinetobacter
NMF1-9R	Mar	2	100	4	3.55	Paenibacillus
NMF1-10R	Mar	2	100	3	27.52	Pseudomonas
NMF2-1L	Mar	2	89.78	4	-2.21	Pseudomonas
NMF2-2L	Mar	0	35.99	4	2.18	Pseudomonas
NMF2-3L	Mar	2	100	4	-5.62	Pseudomonas
NMF2-4L	Mar	2	100	4	12.39	Pseudomonas
NMF2-5L	Mar	1	67.74	4	2.93	Pseudomonas
NMF2-6L	Mar	2	100	3	48.09	Pseudomonas
NMF2-2R	Mar	2	100	3	34.52	Peribacillus
NMF2-3R	Mar	0	28.79	4	24.43	Paeniglutamicibacter
NMF2-4R	Mar	2	100	2	59.18	Brevundimonas
NMF2-5R	Mar	1	50.65	4	2.54	Pseudomonas
NMF2-6R	Mar	0	38.86	4	11.28	Pseudomonas
NMF2-7R	Mar	2	100	4	-5.41	Pseudomonadaceae
NMF2-8R	Mar	1	51.2	4	5.68	Pseudomonas
NMF3-1L	Mar	0	37.95	3	39.75	Pseudomonas
NMF3-2L	Mar	2	100	4	9.03	Pseudomonas
NMF3-4L	Mar	2	100	4	8.04	Pseudomonas
NMF3-5L	Mar	2	100	4	14.58	Pseudomonas
NMF3-6L	Mar	0	9.82	4	10.25	Pseudomonas
NMF3-7L	Mar	0	48.04	4	9.16	Pseudomonas
NMF3-8L	Mar	2	100	4	8.87	Sphingobacterium
NMF3-1R	Mar	0	46.84	3	39.68	Pseudomonas
NMF3-2R	Mar	2	100	3	37.19	Pseudomonas
NMF3-3R	Mar	2	100	3	33.38	Pseudomonas
NMF3-5R	Mar	2	100	4	18.02	Pseudomonas
NMF3-6R	Mar	2	100	2	57.8	Pseudomonas
NMF3-7R	Mar	2	100	2	54.92	Pseudomonas
NMF3-8R	Mar	2	100	4	17.87	Pseudomonadaceae
NMF3-9R	Mar	0	32.74	3	36.2	Pseudomonas
NMF3-10R	Mar	2	100	4	0.69	Pseudomonas
NMF4-1L	Mar	2	100	3	42.1	Pseudomonas
NMF4-2L	Mar	1	74.33	3	48.4	Pseudomonas
NMF4-3L	Mar	2	91.99	2	59.85	Pseudomonas
NMF4-4L	Mar	2	100	2	54.27	Pseudomonas
NMF4-1R	Mar	2	100	3	48.28	Pseudomonas
NMF4-2R	Mar	0	31.37	3	30.38	Pseudomonadaceae
NMF4-3R	Mar	2	100	4	-2.28	Pseudomonas
NMF4-4R	Mar	0	32.3	4	-2.52	Pseudomonas
NMF4-5R	Mar	2	100	4	-3.05	Pseudomonas
NMF4-7R	Mar	0	37.61	4	-0.78	Pseudomonas
NMF4-8R	Mar	0	-10.78	4	0.37	Pseudomonas
NMF4-9R	Mar	0	47.7	4	-0.42	Pseudomonas
NMF5-1L	Mar	0	0.5	4	-3.4	Pseudomonas
NMF5-2L	Mar	0	-29.9	4	-1.17	Pseudomonas
NMF5-3L	Mar	2	100	4	-2.31	Pseudomonas
NMF5-4L	Mar	1	51.51	4	-1.14	Pseudomonas
NMF5-5L	Mar	2	100	4	0.74	Pseudomonas
NMF5-6L	Mar	2	100	2	51.11	Pseudomonas
NMF5-7L	Mar	0	-80.33	2	59.5	Pseudomonas
NMF5-1R	Mar	2	100	2	54.51	Pseudomonas
NMF5-2R	Mar	2	100	3	46.77	Pseudomonas
NMF5-3R	Mar	2	100	4	22.33	Pseudomonas
NMF5-5R	Mar	2	100	2	50.82	Pseudomonas
NMF5-6R	Mar	2	100	2	53.03	Pseudomonas
NMF5-7R	Mar	2	100	4	24.55	Pseudomonas
NMF6-1L	Mar	2	100	4	1.87	Pseudomonas
NMF6-2L	Mar	2	100	3	40.23	Pseudomonas
NMF6-3L	Mar	2	100	4	15.44	Pseudomonas
NMF6-4L	Mar	2	100	3	39.94	Pseudomonas
NMF6-5L	Mar	2	100	1	88.14	Pseudomonas
NMF6-7L	Mar	2	96.22	3	45.46	Pseudomonas
NMF6-1R	Mar	2	100	3	32.93	Pseudomonas
NMF6-2R	Mar	2	100	4	-2.68	Pseudomonas vancouverensis
NMF6-3R	Mar	2	100	3	36.64	Pseudomonas
NMF6-4R	Mar	2	100	3	34.54	Pseudomonas
NMF6-5R	Mar	2	100	3	41.16	Pseudomonas
NMF6-6R	Mar	2	100	4	1.46	Pseudomonas
NMF16-1L	Mar	2	100	3	45.7	Micrococcaceae
NMF16-2L	Mar	2	100	3	39.26	Paeniglutamicibacter
NMF16-3L	Mar	2	100	1	100	Micrococcaceae
NMF16-4L	Mar	2	100	2	54.28	Peribacillus
NMF16-5L	Mar	0	25.7	3	45.7	Streptomyces
NMF16-6L	Mar	2	100	3	39.26	Stenotrophomonas
NMF16-3R	Mar	0	20.87	1	90.78	Pedobacter
NMF17-1L	Mar	2	100	2	54.83	Pseudomonas
NMF17-2L	Mar	0	45.89	3	45.29	Pseudomonas
NMF17-3L	Mar	2	100	2	72.68	Pseudomonas
NMF17-4L	Mar	0	22.67	2	51.12	Pseudomonas
NMF17-5L	Mar	2	100	4	-2.27	Pseudomonas
NMF17-6L	Mar	2	100	3	29.12	Pseudomonas
NMF17-7L	Mar	2	100	4	15.71	Pseudomonas
NMF17-8L	Mar	0	6.96	4	-0.75	Pseudomonas
NMF17-1R	Mar	0	9.07	4	3.6	Pseudomonas
NMF17-2R	Mar	2	100	4	22.63	Pseudomonas
NMF17-3R	Mar	2	100	4	10.71	Pseudomonas
NMF17-4R	Mar	2	100	4	4.96	Polaromonas
NMF17-5R	Mar	0	31.49	3	44.25	Pseudomonas
NMF17-6R	Mar	2	100	2	63.31	Pseudomonas
NMF17-7R	Mar	0	18.65	4	17.28	Pseudomonas
NMF18-1L	Mar	2	100	2	51.7	Pseudomonadaceae
NMF18-2L	Mar	0	32.6	2	61.72	Flavobacteriaceae
NMF18-3L	Mar	2	100	3	47.15	Pseudomonas
NMF18-4L	Mar	2	100	3	45.23	Pseudomonas
NMF18-5L	Mar	2	100	2	50.61	Pseudomonas
NMF18-6L	Mar	2	100	3	25.44	Pseudomonas
NMF18-7L	Mar	2	100	3	39.86	Pseudomonas
NMF18-1R	Mar	0	39.73	3	44.38	Pseudomonas
NMF18-2R	Mar	0	2.14	3	43.26	Pseudomonas
NMF18-3R	Mar	2	100	3	46.42	Pseudomonas
NMF18-4R	Mar	2	100	2	58.96	Pseudomonas
NMF18-5R	Mar	0	46.19	3	25.45	Flavobacteriaceae
NMF18-6R	Mar	2	100	4	12.89	Pseudomonas
NMF18-7R	Mar	2	100	3	42.23	Pseudomonas
NMF18-8R	Mar	2	100	2	53.76	Flavobacterium

[truncated: 5 more sheets: Supplementary Table S10, Supplementary Table S11, Supplementary Table S12, Supplementary Table S13, Supplementary Table S14]
